# Supplementary material for: Regulatory modules of human thermogenic adipocytes: functional genomics of large cohort and Meta-analysis derived marker-genes
Source: BMC Genomics. 2021 Dec 11;22:886. doi: 10.1186/s12864-021-08126-8 (PMC8665548; doi:10.1186/s12864-021-08126-8)
Supplement: Supplementary file 1 — Additional file 1. KEGG pathway analyses of the BATLAS (98 genes), ProFAT (53 genes) Brown marker-genes. Excel working sheets (.xlsx) show the annotated proteins for the enriched pathways based on KEGG database. [file 12864_2021_8126_MOESM1_ESM.xlsx]

## Sheet: BATLAS&ProFATenrichedPaths
Additional file 1. KEGG pathway analyses of the BATLAS (98 genes), ProFAT (53 genes) Brown marker-genes. Working sheets show the annotated proteins for the enriched pathways based on KEGG database. Red color marks common pathíways
#term ID	BATLAS98BROWNINGgenes enriched Paths term description	observed gene count	background gene count	false discovery rate	matching proteins in your network (IDs)	matching proteins in your network (labels)			#term ID	53ProFAT BROWNINGgenes enriched Pathsterm description	observed gene count	background gene count	false discovery rate	matching proteins in your network (IDs)	matching proteins in your network (labels)			#term ID	FTO obese genotype LOW expressed genes enriched pathways KEGG	observed gene count	background gene count	false discovery rate	matching proteins in your network (IDs)	matching proteins in your network (labels)
hsa01100	Metabolic pathways	48	1250	1.16e-28	ENSP00000203407,ENSP00000205402,ENSP00000215565,ENSP00000216254,ENSP00000222673,ENSP00000231887,ENSP00000242592,ENSP00000261643,ENSP00000263774,ENSP00000263985,ENSP00000264932,ENSP00000265838,ENSP00000276689,ENSP00000292180,ENSP00000299518,ENSP00000302108,ENSP00000315774,ENSP00000317159,ENSP00000317780,ENSP00000318351,ENSP00000319814,ENSP00000322450,ENSP00000332887,ENSP00000333946,ENSP00000335304…	ACADS,ACADVL,ACAT1,ACO2,ACSL5,AGPAT3,AMACR,BCKDHB,COQ6,COX10,COX5A,CRLS1,CYC1,DLD,DLST,ECHS1,EHHADH,FLAD1,GATB,GK,GOT1,HADHA,IDH3A,IDH3B,MT-CO3,MT-ND2,MT-ND3,NDUFA13,NDUFAB1,NDUFB2,NDUFB7,NDUFB9,NDUFS1,NDUFS2,NDUFS3,NDUFS8,NDUFV1,OGDH,PANK1,PCK1,PDHA1,SDHA,SDHC,SGPL1,SUCLG1,UQCR10,UQCRB,UQCRC1			hsa01100	Metabolic pathways	26	1250	1.67e-18	ENSP00000203407,ENSP00000205402,ENSP00000216254,ENSP00000217901,ENSP00000242592,ENSP00000252711,ENSP00000263702,ENSP00000263774,ENSP00000285093,ENSP00000299518,ENSP00000317159,ENSP00000318868,ENSP00000320171,ENSP00000322450,ENSP00000325136,ENSP00000331897,ENSP00000335304,ENSP00000345096,ENSP00000355518,ENSP00000362873,ENSP00000364649,ENSP00000364699,ENSP00000369134,ENSP00000372112,ENSP00000392709…	ACAA2,ACADS,ACO2,CYC1,DLD,DLST,FAHD1,FH,HADHB,IDH2,IDH3A,IDH3G,IMPDH1,MECR,NDUFA10,NDUFA8,NDUFAB1,NDUFS1,NDUFS3,NDUFV1,PDHA1,PKM,SDHB,SDHD,SHMT1,UQCRC1			hsa01100	Metabolic pathways	74	1250	1.89e-15	ENSP00000205402,ENSP00000216254,ENSP00000216392,ENSP00000228027,ENSP00000229379,ENSP00000231887,ENSP00000242592,ENSP00000250535,ENSP00000253382,ENSP00000255389,ENSP00000258424,ENSP00000258873,ENSP00000262030,ENSP00000263985,ENSP00000264968,ENSP00000265276,ENSP00000265382,ENSP00000265838,ENSP00000266031,ENSP00000268379,ENSP00000276689,ENSP00000278353,ENSP00000284727,ENSP00000285093,ENSP00000285930…	ACAA2,ACADM,ACADS,ACADVL,ACAT1,ACER2,ACO1,ACO2,ACSBG1,ACSL1,ACSS2,ACY1,ADH1C,AGXT,AKR1B1,AKR1C3,AKR1C4,ALDH4A1,ASAH1,ATP5B,ATP5G3,ATP5J,ATP5O,CDO1,CES1,CKMT1A,COX5A,COX5B,COX6A1,COX6C,COX7B,COX8A,DGAT2,DHRS9,DLD,EBP,ECHS1,EHHADH,EPHX2,FAH,GATB,GBE1,GPAM,HADHA,HADHB,HK2,HSD17B12,HYAL1,LDHB,LPIN1,MAOB,MDH1,ME1,MGAT4A,NDUFA1,NDUFB1,NDUFB9,NDUFS1,NDUFS2,PDHA1,PDHB,PEMT,PIP5K1B,PLA2G4A,PLCG2,PYGL,SAT1…
hsa04714	Thermogenesis	27	228	7.54e-27	ENSP00000203407,ENSP00000215565,ENSP00000260600,ENSP00000261643,ENSP00000262999,ENSP00000263774,ENSP00000264932,ENSP00000276689,ENSP00000315774,ENSP00000317159,ENSP00000317780,ENSP00000322450,ENSP00000332887,ENSP00000348429,ENSP00000354982,ENSP00000355046,ENSP00000355206,ENSP00000356953,ENSP00000356972,ENSP00000359098,ENSP00000367346,ENSP00000379011,ENSP00000392709,ENSP00000419087,ENSP00000423673…	ACSL5,ADCY3,COX10,COX5A,COX7A2,CPT1B,CYC1,MT-CO3,MT-ND2,MT-ND3,NDUFA13,NDUFAB1,NDUFAF5,NDUFB2,NDUFB7,NDUFB9,NDUFS1,NDUFS2,NDUFS3,NDUFS8,NDUFV1,SDHA,SDHC,UCP1,UQCR10,UQCRB,UQCRC1			hsa00020	Citrate cycle (TCA cycle)	10	30	2.00e-17	ENSP00000205402,ENSP00000216254,ENSP00000217901,ENSP00000299518,ENSP00000331897,ENSP00000335304,ENSP00000355518,ENSP00000364649,ENSP00000364699,ENSP00000369134	ACO2,DLD,DLST,FH,IDH2,IDH3A,IDH3G,PDHA1,SDHB,SDHD			hsa01212	Fatty acid metabolism	15	48	3.88e-11	ENSP00000231887,ENSP00000242592,ENSP00000258873,ENSP00000265322,ENSP00000265838,ENSP00000278353,ENSP00000285093,ENSP00000325136,ENSP00000357535,ENSP00000359871,ENSP00000359956,ENSP00000370023,ENSP00000379011,ENSP00000422607,ENSP00000438689	ACAA2,ACADM,ACADS,ACADVL,ACAT1,ACSBG1,ACSL1,CPT1B,ECHS1,EHHADH,ELOVL5,HADHA,HADHB,HSD17B12,PECR
hsa00190	Oxidative phosphorylation	22	131	9.14e-25	ENSP00000203407,ENSP00000215565,ENSP00000261643,ENSP00000263774,ENSP00000264932,ENSP00000276689,ENSP00000315774,ENSP00000317159,ENSP00000317780,ENSP00000322450,ENSP00000332887,ENSP00000354982,ENSP00000355046,ENSP00000355206,ENSP00000356953,ENSP00000356972,ENSP00000359098,ENSP00000392709,ENSP00000419087,ENSP00000423673,ENSP00000430494,ENSP00000458770	COX10,COX5A,COX7A2,CYC1,MT-CO3,MT-ND2,MT-ND3,NDUFA13,NDUFAB1,NDUFB2,NDUFB7,NDUFB9,NDUFS1,NDUFS2,NDUFS3,NDUFS8,NDUFV1,SDHA,SDHC,UQCR10,UQCRB,UQCRC1			hsa01200	Carbon metabolism	13	116	2.00e-17	ENSP00000205402,ENSP00000216254,ENSP00000217901,ENSP00000242592,ENSP00000299518,ENSP00000318868,ENSP00000320171,ENSP00000331897,ENSP00000335304,ENSP00000355518,ENSP00000364649,ENSP00000364699,ENSP00000369134	ACADS,ACO2,DLD,DLST,FH,IDH2,IDH3A,IDH3G,PDHA1,PKM,SDHB,SDHD,SHMT1			hsa04714	Thermogenesis	27	228	3.88e-11	ENSP00000229379,ENSP00000244289,ENSP00000258424,ENSP00000262030,ENSP00000264867,ENSP00000268379,ENSP00000276689,ENSP00000284727,ENSP00000290299,ENSP00000300055,ENSP00000317780,ENSP00000321260,ENSP00000326305,ENSP00000330787,ENSP00000332887,ENSP00000356825,ENSP00000356972,ENSP00000359098,ENSP00000360492,ENSP00000364649,ENSP00000367939,ENSP00000379011,ENSP00000389649,ENSP00000392709,ENSP00000417656…	ACSL1,ADCY10,ATP5B,ATP5G3,ATP5J,ATP5O,COX5A,COX5B,COX6A1,COX6C,COX7A2,COX7B,COX8A,CPT1B,LIPE,NDUFA1,NDUFB1,NDUFB9,NDUFS1,NDUFS2,PLIN1,PPARGC1A,SDHB,SLC25A20,UQCR10,UQCRC2,UQCRQ
hsa05012	Parkinson's disease	22	142	3.39e-24	ENSP00000203407,ENSP00000215565,ENSP00000225174,ENSP00000263774,ENSP00000264932,ENSP00000276689,ENSP00000315774,ENSP00000317159,ENSP00000317780,ENSP00000322450,ENSP00000332887,ENSP00000354982,ENSP00000355046,ENSP00000355206,ENSP00000356953,ENSP00000356972,ENSP00000359098,ENSP00000392709,ENSP00000419087,ENSP00000423673,ENSP00000430494,ENSP00000458770	COX5A,COX7A2,CYC1,MT-CO3,MT-ND2,MT-ND3,NDUFA13,NDUFAB1,NDUFB2,NDUFB7,NDUFB9,NDUFS1,NDUFS2,NDUFS3,NDUFS8,NDUFV1,PPIF,SDHA,SDHC,UQCR10,UQCRB,UQCRC1			hsa04714	Thermogenesis	14	228	1.24e-15	ENSP00000203407,ENSP00000252711,ENSP00000262999,ENSP00000263774,ENSP00000292907,ENSP00000317159,ENSP00000322450,ENSP00000326305,ENSP00000360541,ENSP00000362873,ENSP00000364649,ENSP00000364699,ENSP00000392709,ENSP00000458770	COX7A1,CPT2,CYC1,NDUFA10,NDUFA8,NDUFAB1,NDUFS1,NDUFS3,NDUFV1,SDHB,SDHD,SLC25A20,UCP1,UQCRC1			hsa00190	Oxidative phosphorylation	20	131	3.96e-10	ENSP00000229379,ENSP00000258424,ENSP00000262030,ENSP00000268379,ENSP00000276689,ENSP00000284727,ENSP00000290299,ENSP00000317780,ENSP00000321260,ENSP00000330787,ENSP00000332887,ENSP00000356972,ENSP00000359098,ENSP00000360492,ENSP00000364649,ENSP00000367939,ENSP00000389649,ENSP00000392709,ENSP00000417656,ENSP00000428895	ATP5B,ATP5G3,ATP5J,ATP5O,COX5A,COX5B,COX6A1,COX6C,COX7A2,COX7B,COX8A,NDUFA1,NDUFB1,NDUFB9,NDUFS1,NDUFS2,SDHB,UQCR10,UQCRC2,UQCRQ
hsa05016	Huntington's disease	22	193	1.24e-21	ENSP00000203407,ENSP00000215565,ENSP00000225174,ENSP00000262999,ENSP00000263774,ENSP00000264932,ENSP00000276689,ENSP00000315774,ENSP00000317159,ENSP00000317780,ENSP00000322450,ENSP00000332887,ENSP00000354982,ENSP00000356953,ENSP00000356972,ENSP00000359098,ENSP00000392709,ENSP00000419087,ENSP00000423673,ENSP00000430494,ENSP00000446252,ENSP00000458770	COX5A,COX7A2,CYC1,MT-CO3,NDUFA13,NDUFAB1,NDUFB2,NDUFB7,NDUFB9,NDUFS1,NDUFS2,NDUFS3,NDUFS8,NDUFV1,PPIF,SDHA,SDHC,SOD2,UCP1,UQCR10,UQCRB,UQCRC1			hsa05012	Parkinson's disease	12	142	4.65e-15	ENSP00000203407,ENSP00000225174,ENSP00000252711,ENSP00000263774,ENSP00000292907,ENSP00000317159,ENSP00000322450,ENSP00000362873,ENSP00000364649,ENSP00000364699,ENSP00000392709,ENSP00000458770	COX7A1,CYC1,NDUFA10,NDUFA8,NDUFAB1,NDUFS1,NDUFS3,NDUFV1,PPIF,SDHB,SDHD,UQCRC1			hsa01200	Carbon metabolism	19	116	3.96e-10	ENSP00000205402,ENSP00000216254,ENSP00000231887,ENSP00000242592,ENSP00000253382,ENSP00000265838,ENSP00000290573,ENSP00000302620,ENSP00000307241,ENSP00000309477,ENSP00000357535,ENSP00000358719,ENSP00000359871,ENSP00000364649,ENSP00000369134,ENSP00000370023,ENSP00000377446,ENSP00000391481,ENSP00000438144	ACADM,ACADS,ACAT1,ACO1,ACO2,ACSS2,AGXT,DLD,ECHS1,EHHADH,HADHA,HK2,MDH1,ME1,PDHA1,PDHB,SDHB,SUCLG1,TKT
hsa04932	Non-alcoholic fatty liver disease (NAFLD)	19	149	1.74e-19	ENSP00000203407,ENSP00000215565,ENSP00000263774,ENSP00000264932,ENSP00000276689,ENSP00000315774,ENSP00000317159,ENSP00000317780,ENSP00000322450,ENSP00000332887,ENSP00000354982,ENSP00000356953,ENSP00000356972,ENSP00000359098,ENSP00000392709,ENSP00000419087,ENSP00000423673,ENSP00000430494,ENSP00000458770	COX5A,COX7A2,CYC1,MT-CO3,NDUFA13,NDUFAB1,NDUFB2,NDUFB7,NDUFB9,NDUFS1,NDUFS2,NDUFS3,NDUFS8,NDUFV1,SDHA,SDHC,UQCR10,UQCRB,UQCRC1			hsa05016	Huntington's disease	13	193	4.65e-15	ENSP00000203407,ENSP00000225174,ENSP00000252711,ENSP00000262999,ENSP00000263774,ENSP00000292907,ENSP00000317159,ENSP00000322450,ENSP00000362873,ENSP00000364649,ENSP00000364699,ENSP00000392709,ENSP00000458770	COX7A1,CYC1,NDUFA10,NDUFA8,NDUFAB1,NDUFS1,NDUFS3,NDUFV1,PPIF,SDHB,SDHD,UCP1,UQCRC1			hsa05016	Huntington's disease	23	193	6.80e-10	ENSP00000229379,ENSP00000258424,ENSP00000262030,ENSP00000264867,ENSP00000268379,ENSP00000276689,ENSP00000284727,ENSP00000290299,ENSP00000317780,ENSP00000321260,ENSP00000330787,ENSP00000332887,ENSP00000356972,ENSP00000359098,ENSP00000360492,ENSP00000364649,ENSP00000367939,ENSP00000374045,ENSP00000389649,ENSP00000392709,ENSP00000417656,ENSP00000428895,ENSP00000446252	ATP5B,ATP5G3,ATP5J,ATP5O,COX5A,COX5B,COX6A1,COX6C,COX7A2,COX7B,COX8A,DNAH6,NDUFA1,NDUFB1,NDUFB9,NDUFS1,NDUFS2,PPARGC1A,SDHB,SOD2,UQCR10,UQCRC2,UQCRQ
hsa05010	Alzheimer's disease	19	168	1.18e-18	ENSP00000203407,ENSP00000215565,ENSP00000263774,ENSP00000264932,ENSP00000276689,ENSP00000315774,ENSP00000317159,ENSP00000317780,ENSP00000322450,ENSP00000332887,ENSP00000354982,ENSP00000356953,ENSP00000356972,ENSP00000359098,ENSP00000392709,ENSP00000419087,ENSP00000423673,ENSP00000430494,ENSP00000458770	COX5A,COX7A2,CYC1,MT-CO3,NDUFA13,NDUFAB1,NDUFB2,NDUFB7,NDUFB9,NDUFS1,NDUFS2,NDUFS3,NDUFS8,NDUFV1,SDHA,SDHC,UQCR10,UQCRB,UQCRC1			hsa00190	Oxidative phosphorylation	11	131	7.96e-14	ENSP00000203407,ENSP00000252711,ENSP00000263774,ENSP00000292907,ENSP00000317159,ENSP00000322450,ENSP00000362873,ENSP00000364649,ENSP00000364699,ENSP00000392709,ENSP00000458770	COX7A1,CYC1,NDUFA10,NDUFA8,NDUFAB1,NDUFS1,NDUFS3,NDUFV1,SDHB,SDHD,UQCRC1			hsa05012	Parkinson's disease	20	142	8.41e-10	ENSP00000229379,ENSP00000258424,ENSP00000262030,ENSP00000268379,ENSP00000276689,ENSP00000284727,ENSP00000290299,ENSP00000317780,ENSP00000321260,ENSP00000330787,ENSP00000332887,ENSP00000356972,ENSP00000359098,ENSP00000360492,ENSP00000364649,ENSP00000367939,ENSP00000389649,ENSP00000392709,ENSP00000417656,ENSP00000428895	ATP5B,ATP5G3,ATP5J,ATP5O,COX5A,COX5B,COX6A1,COX6C,COX7A2,COX7B,COX8A,NDUFA1,NDUFB1,NDUFB9,NDUFS1,NDUFS2,SDHB,UQCR10,UQCRC2,UQCRQ
hsa01200	Carbon metabolism	16	116	6.02e-17	ENSP00000205402,ENSP00000216254,ENSP00000222673,ENSP00000231887,ENSP00000242592,ENSP00000264932,ENSP00000265838,ENSP00000299518,ENSP00000335304,ENSP00000356953,ENSP00000357535,ENSP00000359539,ENSP00000369134,ENSP00000370023,ENSP00000370223,ENSP00000377446	ACADS,ACAT1,ACO2,DLD,DLST,ECHS1,EHHADH,GOT1,HADHA,IDH3A,IDH3B,OGDH,PDHA1,SDHA,SDHC,SUCLG1			hsa04932	Non-alcoholic fatty liver disease (NAFLD)	11	149	2.64e-13	ENSP00000203407,ENSP00000252711,ENSP00000263774,ENSP00000292907,ENSP00000317159,ENSP00000322450,ENSP00000362873,ENSP00000364649,ENSP00000364699,ENSP00000392709,ENSP00000458770	COX7A1,CYC1,NDUFA10,NDUFA8,NDUFAB1,NDUFS1,NDUFS3,NDUFV1,SDHB,SDHD,UQCRC1			hsa00071	Fatty acid degradation	13	44	8.90e-10	ENSP00000231887,ENSP00000242592,ENSP00000258873,ENSP00000265838,ENSP00000285093,ENSP00000325136,ENSP00000357535,ENSP00000359871,ENSP00000370023,ENSP00000379011,ENSP00000422607,ENSP00000426083,ENSP00000438689	ACAA2,ACADM,ACADS,ACADVL,ACAT1,ACSBG1,ACSL1,ADH1C,CPT1B,ECHS1,EHHADH,HADHA,HADHB
hsa00020	Citrate cycle (TCA cycle)	11	30	9.92e-16	ENSP00000205402,ENSP00000216254,ENSP00000222673,ENSP00000264932,ENSP00000299518,ENSP00000319814,ENSP00000335304,ENSP00000356953,ENSP00000369134,ENSP00000370223,ENSP00000377446	ACO2,DLD,DLST,IDH3A,IDH3B,OGDH,PCK1,PDHA1,SDHA,SDHC,SUCLG1			hsa05010	Alzheimer's disease	11	168	8.12e-13	ENSP00000203407,ENSP00000252711,ENSP00000263774,ENSP00000292907,ENSP00000317159,ENSP00000322450,ENSP00000362873,ENSP00000364649,ENSP00000364699,ENSP00000392709,ENSP00000458770	COX7A1,CYC1,NDUFA10,NDUFA8,NDUFAB1,NDUFS1,NDUFS3,NDUFV1,SDHB,SDHD,UQCRC1			hsa05010	Alzheimer's disease	21	168	1.56e-09	ENSP00000229379,ENSP00000258424,ENSP00000262030,ENSP00000268379,ENSP00000276689,ENSP00000284727,ENSP00000290299,ENSP00000317780,ENSP00000321260,ENSP00000330787,ENSP00000332887,ENSP00000340820,ENSP00000356972,ENSP00000359098,ENSP00000360492,ENSP00000364649,ENSP00000367939,ENSP00000389649,ENSP00000392709,ENSP00000417656,ENSP00000428895	ATP5B,ATP5G3,ATP5J,ATP5O,COX5A,COX5B,COX6A1,COX6C,COX7A2,COX7B,COX8A,MAPT,NDUFA1,NDUFB1,NDUFB9,NDUFS1,NDUFS2,SDHB,UQCR10,UQCRC2,UQCRQ
hsa04723	Retrograde endocannabinoid signaling	13	148	1.62e-11	ENSP00000215565,ENSP00000260600,ENSP00000263774,ENSP00000276689,ENSP00000315774,ENSP00000322450,ENSP00000355046,ENSP00000355206,ENSP00000356972,ENSP00000392709,ENSP00000419087,ENSP00000423673,ENSP00000458770	ADCY3,MT-ND2,MT-ND3,NDUFA13,NDUFAB1,NDUFB2,NDUFB7,NDUFB9,NDUFS1,NDUFS2,NDUFS3,NDUFS8,NDUFV1			hsa01230	Biosynthesis of amino acids	6	72	9.38e-08	ENSP00000216254,ENSP00000217901,ENSP00000299518,ENSP00000318868,ENSP00000320171,ENSP00000331897	ACO2,IDH2,IDH3A,IDH3G,PKM,SHMT1			hsa04932	Non-alcoholic fatty liver disease (NAFLD)	18	149	5.50e-08	ENSP00000229379,ENSP00000258424,ENSP00000268379,ENSP00000276689,ENSP00000317780,ENSP00000320886,ENSP00000321260,ENSP00000330787,ENSP00000332887,ENSP00000349616,ENSP00000356972,ENSP00000359098,ENSP00000360492,ENSP00000364649,ENSP00000367939,ENSP00000392709,ENSP00000417656,ENSP00000428895	ADIPOR2,COX5A,COX5B,COX6A1,COX6C,COX7A2,COX7B,COX8A,MLXIPL,NDUFA1,NDUFB1,NDUFB9,NDUFS1,NDUFS2,SDHB,UQCR10,UQCRC2,UQCRQ
hsa00071	Fatty acid degradation	8	44	1.97e-09	ENSP00000231887,ENSP00000242592,ENSP00000265838,ENSP00000348429,ENSP00000357535,ENSP00000370023,ENSP00000379011,ENSP00000438689	ACADS,ACADVL,ACAT1,ACSL5,CPT1B,ECHS1,EHHADH,HADHA			hsa01210	2-Oxocarboxylic acid metabolism	4	17	4.98e-07	ENSP00000216254,ENSP00000217901,ENSP00000299518,ENSP00000331897	ACO2,IDH2,IDH3A,IDH3G			hsa00640	Propanoate metabolism	10	32	8.13e-08	ENSP00000205402,ENSP00000231887,ENSP00000253382,ENSP00000265838,ENSP00000357535,ENSP00000359871,ENSP00000370023,ENSP00000377446,ENSP00000379386,ENSP00000436585	ACADM,ACAT1,ACSS2,DLD,ECHDC1,ECHS1,EHHADH,HADHA,LDHB,SUCLG1
hsa01212	Fatty acid metabolism	8	48	3.35e-09	ENSP00000231887,ENSP00000242592,ENSP00000265838,ENSP00000348429,ENSP00000357535,ENSP00000370023,ENSP00000379011,ENSP00000438689	ACADS,ACADVL,ACAT1,ACSL5,CPT1B,ECHS1,EHHADH,HADHA			hsa01212	Fatty acid metabolism	5	48	4.98e-07	ENSP00000242592,ENSP00000263702,ENSP00000285093,ENSP00000325136,ENSP00000360541	ACAA2,ACADS,CPT2,HADHB,MECR			hsa00280	Valine, leucine and isoleucine degradation	10	48	2.03e-06	ENSP00000205402,ENSP00000231887,ENSP00000242592,ENSP00000265838,ENSP00000285093,ENSP00000324842,ENSP00000325136,ENSP00000357535,ENSP00000359871,ENSP00000370023	AACS,ACAA2,ACADM,ACADS,ACAT1,DLD,ECHS1,EHHADH,HADHA,HADHB
hsa00640	Propanoate metabolism	7	32	7.72e-09	ENSP00000205402,ENSP00000231887,ENSP00000265838,ENSP00000318351,ENSP00000357535,ENSP00000370023,ENSP00000377446	ACAT1,BCKDHB,DLD,ECHS1,EHHADH,HADHA,SUCLG1			hsa04723	Retrograde endocannabinoid signaling	6	148	4.15e-06	ENSP00000252711,ENSP00000263774,ENSP00000322450,ENSP00000362873,ENSP00000392709,ENSP00000458770	NDUFA10,NDUFA8,NDUFAB1,NDUFS1,NDUFS3,NDUFV1			hsa00020	Citrate cycle (TCA cycle)	8	30	7.01e-06	ENSP00000205402,ENSP00000216254,ENSP00000307241,ENSP00000309477,ENSP00000364649,ENSP00000369134,ENSP00000377446,ENSP00000438144	ACO1,ACO2,DLD,MDH1,PDHA1,PDHB,SDHB,SUCLG1
hsa00280	Valine, leucine and isoleucine degradation	7	48	8.86e-08	ENSP00000205402,ENSP00000231887,ENSP00000242592,ENSP00000265838,ENSP00000318351,ENSP00000357535,ENSP00000370023	ACADS,ACAT1,BCKDHB,DLD,ECHS1,EHHADH,HADHA			hsa00620	Pyruvate metabolism	4	39	8.39e-06	ENSP00000205402,ENSP00000320171,ENSP00000355518,ENSP00000369134	DLD,FH,PDHA1,PKM			hsa03320	PPAR signaling pathway	11	72	7.01e-06	ENSP00000231887,ENSP00000256104,ENSP00000258873,ENSP00000300055,ENSP00000358719,ENSP00000359871,ENSP00000362817,ENSP00000379011,ENSP00000399421,ENSP00000422607,ENSP00000439012	ACADM,ACSBG1,ACSL1,CD36,CPT1B,DBI,EHHADH,FABP3,FABP4,ME1,PLIN1
hsa04260	Cardiac muscle contraction	7	76	1.51e-06	ENSP00000203407,ENSP00000317159,ENSP00000317780,ENSP00000332887,ENSP00000354982,ENSP00000359098,ENSP00000430494	COX5A,COX7A2,CYC1,MT-CO3,UQCR10,UQCRB,UQCRC1			hsa00071	Fatty acid degradation	4	44	1.22e-05	ENSP00000242592,ENSP00000285093,ENSP00000325136,ENSP00000360541	ACAA2,ACADS,CPT2,HADHB			hsa00062	Fatty acid elongation	7	25	2.57e-05	ENSP00000278353,ENSP00000285093,ENSP00000325136,ENSP00000357535,ENSP00000359022,ENSP00000359956,ENSP00000370023	ACAA2,ECHS1,ELOVL3,ELOVL5,HADHA,HADHB,HSD17B12
hsa00650	Butanoate metabolism	5	28	4.46e-06	ENSP00000231887,ENSP00000242592,ENSP00000265838,ENSP00000357535,ENSP00000370023	ACADS,ACAT1,ECHS1,EHHADH,HADHA			hsa00280	Valine, leucine and isoleucine degradation	4	48	1.59e-05	ENSP00000205402,ENSP00000242592,ENSP00000285093,ENSP00000325136	ACAA2,ACADS,DLD,HADHB			hsa00620	Pyruvate metabolism	8	39	3.25e-05	ENSP00000205402,ENSP00000253382,ENSP00000265838,ENSP00000307241,ENSP00000358719,ENSP00000369134,ENSP00000379386,ENSP00000438144	ACAT1,ACSS2,DLD,LDHB,MDH1,ME1,PDHA1,PDHB
hsa00310	Lysine degradation	6	59	6.09e-06	ENSP00000222673,ENSP00000231887,ENSP00000265838,ENSP00000335304,ENSP00000357535,ENSP00000370023	ACAT1,DLST,ECHS1,EHHADH,HADHA,OGDH			hsa00062	Fatty acid elongation	3	25	8.98e-05	ENSP00000263702,ENSP00000285093,ENSP00000325136	ACAA2,HADHB,MECR			hsa04260	Cardiac muscle contraction	10	76	6.12e-05	ENSP00000229379,ENSP00000258424,ENSP00000268379,ENSP00000317780,ENSP00000321260,ENSP00000332887,ENSP00000359098,ENSP00000367939,ENSP00000417656,ENSP00000428895	COX5A,COX5B,COX6A1,COX6C,COX7A2,COX7B,COX8A,UQCR10,UQCRC2,UQCRQ
hsa03320	PPAR signaling pathway	6	72	1.70e-05	ENSP00000231887,ENSP00000262999,ENSP00000319814,ENSP00000348429,ENSP00000379011,ENSP00000401720	ACSL5,CPT1B,EHHADH,GK,PCK1,UCP1			hsa00630	Glyoxylate and dicarboxylate metabolism	3	28	0.00012	ENSP00000205402,ENSP00000216254,ENSP00000318868	ACO2,DLD,SHMT1			hsa04146	Peroxisome	10	81	9.66e-05	ENSP00000221418,ENSP00000231887,ENSP00000265322,ENSP00000268533,ENSP00000302620,ENSP00000310688,ENSP00000422607,ENSP00000430269,ENSP00000443291,ENSP00000446252	ABCD2,ACSL1,AGXT,ECH1,EHHADH,EPHX2,FAR2,NUDT7,PECR,SOD2
hsa00380	Tryptophan metabolism	5	40	1.84e-05	ENSP00000222673,ENSP00000231887,ENSP00000265838,ENSP00000357535,ENSP00000370023	ACAT1,ECHS1,EHHADH,HADHA,OGDH			hsa00010	Glycolysis / Gluconeogenesis	3	68	0.0012	ENSP00000205402,ENSP00000320171,ENSP00000369134	DLD,PDHA1,PKM			hsa00630	Glyoxylate and dicarboxylate metabolism	6	28	0.00043	ENSP00000205402,ENSP00000216254,ENSP00000265838,ENSP00000302620,ENSP00000309477,ENSP00000438144	ACAT1,ACO1,ACO2,AGXT,DLD,MDH1
hsa01210	2-Oxocarboxylic acid metabolism	4	17	1.97e-05	ENSP00000216254,ENSP00000299518,ENSP00000359539,ENSP00000370223	ACO2,GOT1,IDH3A,IDH3B			hsa05230	Central carbon metabolism in cancer	3	65	0.0012	ENSP00000320171,ENSP00000369134,ENSP00000372191	PDHA1,PKM,SIRT3			hsa00650	Butanoate metabolism	6	28	0.00043	ENSP00000231887,ENSP00000242592,ENSP00000265838,ENSP00000324842,ENSP00000357535,ENSP00000370023	AACS,ACADS,ACAT1,ECHS1,EHHADH,HADHA
hsa00620	Pyruvate metabolism	4	39	0.00036	ENSP00000205402,ENSP00000265838,ENSP00000319814,ENSP00000369134	ACAT1,DLD,PCK1,PDHA1			hsa04260	Cardiac muscle contraction	3	76	0.0016	ENSP00000203407,ENSP00000292907,ENSP00000317159	COX7A1,CYC1,UQCRC1			hsa00010	Glycolysis / Gluconeogenesis	7	68	0.0055	ENSP00000205402,ENSP00000253382,ENSP00000290573,ENSP00000307241,ENSP00000369134,ENSP00000379386,ENSP00000426083	ACSS2,ADH1C,DLD,HK2,LDHB,PDHA1,PDHB
hsa04146	Peroxisome	5	81	0.00039	ENSP00000221418,ENSP00000231887,ENSP00000348429,ENSP00000371517,ENSP00000446252	ACSL5,AMACR,ECH1,EHHADH,SOD2			hsa00260	Glycine, serine and threonine metabolism	2	39	0.0080	ENSP00000205402,ENSP00000318868	DLD,SHMT1			hsa04920	Adipocytokine signaling pathway	7	69	0.0056	ENSP00000258873,ENSP00000264867,ENSP00000320935,ENSP00000349616,ENSP00000379011,ENSP00000399421,ENSP00000422607	ACSBG1,ACSL1,ADIPOR2,CD36,CPT1B,PPARGC1A,SLC2A4
hsa00630	Glyoxylate and dicarboxylate metabolism	3	28	0.0026	ENSP00000205402,ENSP00000216254,ENSP00000265838	ACAT1,ACO2,DLD			hsa03320	PPAR signaling pathway	2	72	0.0240	ENSP00000262999,ENSP00000360541	CPT2,UCP1			hsa00380	Tryptophan metabolism	5	40	0.0147	ENSP00000231887,ENSP00000265838,ENSP00000357535,ENSP00000367309,ENSP00000370023	ACAT1,ECHS1,EHHADH,HADHA,MAOB
hsa01230	Biosynthesis of amino acids	4	72	0.0029	ENSP00000216254,ENSP00000299518,ENSP00000359539,ENSP00000370223	ACO2,GOT1,IDH3A,IDH3B												hsa01040	Biosynthesis of unsaturated fatty acids	4	23	0.0147	ENSP00000265322,ENSP00000278353,ENSP00000359956,ENSP00000370023	ELOVL5,HADHA,HSD17B12,PECR
hsa00410	beta-Alanine metabolism	3	31	0.0031	ENSP00000231887,ENSP00000357535,ENSP00000370023	ECHS1,EHHADH,HADHA												hsa04940	Type I diabetes mellitus	5	40	0.0147	ENSP00000259951,ENSP00000365402,ENSP00000385570,ENSP00000399168,ENSP00000412927	HLA-B,HLA-C,HLA-F,HLA-G,ICA1
hsa03010	Ribosome	4	130	0.0211	ENSP00000245539,ENSP00000252602,ENSP00000260102,ENSP00000272418	MRPL15,MRPL34,MRPS5,MRPS7												hsa04152	AMPK signaling pathway	8	120	0.0248	ENSP00000244289,ENSP00000261461,ENSP00000264867,ENSP00000320935,ENSP00000349616,ENSP00000364145,ENSP00000379011,ENSP00000399421	ADIPOR2,CD36,CPT1B,LIPE,PFKFB1,PPARGC1A,PPP2R5A,SLC2A4
hsa00010	Glycolysis / Gluconeogenesis	3	68	0.0241	ENSP00000205402,ENSP00000319814,ENSP00000369134	DLD,PCK1,PDHA1												hsa00410	beta-Alanine metabolism	4	31	0.0336	ENSP00000231887,ENSP00000357535,ENSP00000359871,ENSP00000370023	ACADM,ECHS1,EHHADH,HADHA
hsa04920	Adipocytokine signaling pathway	3	69	0.0241	ENSP00000319814,ENSP00000348429,ENSP00000379011	ACSL5,CPT1B,PCK1												hsa04922	Glucagon signaling pathway	7	100	0.0336	ENSP00000216392,ENSP00000264867,ENSP00000307241,ENSP00000364145,ENSP00000369134,ENSP00000379011,ENSP00000379386	CPT1B,LDHB,PDHA1,PDHB,PFKFB1,PPARGC1A,PYGL
hsa00062	Fatty acid elongation	2	25	0.0332	ENSP00000357535,ENSP00000370023	ECHS1,HADHA												hsa04931	Insulin resistance	7	107	0.0443	ENSP00000216392,ENSP00000264867,ENSP00000312649,ENSP00000320886,ENSP00000320935,ENSP00000379011,ENSP00000399421	CD36,CPT1B,MLXIPL,PPARGC1A,PPARGC1B,PYGL,SLC2A4
																		hsa01210	2-Oxocarboxylic acid metabolism	3	17	0.0449	ENSP00000216254,ENSP00000309477,ENSP00000384296	ACO1,ACO2,ACY1
																		hsa05330	Allograft rejection	4	35	0.0449	ENSP00000259951,ENSP00000365402,ENSP00000399168,ENSP00000412927	HLA-B,HLA-C,HLA-F,HLA-G
																		hsa00140	Steroid hormone biosynthesis	5	58	0.0462	ENSP00000278353,ENSP00000369814,ENSP00000369927,ENSP00000370129,ENSP00000370254	AKR1C1,AKR1C2,AKR1C3,AKR1C4,HSD17B12
																		hsa05332	Graft-versus-host disease	4	36	0.0462	ENSP00000259951,ENSP00000365402,ENSP00000399168,ENSP00000412927	HLA-B,HLA-C,HLA-F,HLA-G

## Sheet: PrFATésBATLASközösPath
913KEGGUniqCommonPathProFATBATLAS genes
GAPDH
IDE
NDUFV1
NDUFV2
NDUFV3
NDUFA1
NDUFA2
NDUFA3
NDUFA4
NDUFA5
NDUFA6
NDUFA7
NDUFA8
NDUFA9
NDUFA10
NDUFAB1
NDUFA11
NDUFA12
NDUFA13
NDUFB1
NDUFB2
NDUFB3
NDUFB4
NDUFB5
NDUFB6
NDUFB7
NDUFB8
NDUFB9
NDUFB10
NDUFB11
NDUFS1
NDUFS2
NDUFS3
NDUFS4
NDUFS5
NDUFS6
NDUFS7
NDUFS8
NDUFC1
NDUFC2
SDHA
SDHB
SDHC
SDHD
UQCRFS1
CYTB
CYC1
UQCRC1
UQCRC2
UQCRH
UQCRB
UQCRQ
UQCR10
UQCR11
COX3
COX1
COX2
COX4I2
COX4I1
COX5A
COX5B
COX6A1
COX6A2
COX6B1
COX6B2
COX6C
COX7A1
COX7A2
COX7A2L
COX7B
COX7C
COX8C
COX8A
ATP6
ATP8
HSD17B10
CASP8
BID
BAD
CYCS
DLAT
DLST
AGXT
EHHADH
HADHA
IDH3A
ND1
ND2
ND3
ND4
ND4L
ND5
ND6
PINK1
PARK7
HTRA2
VDAC1
VDAC2
VDAC3
SLC25A4
SLC25A5
SLC25A6
SLC25A31
PPIF
UCP1
ACSL6
ACSL4
ACSL1
NDUFAF1
NDUFAF2
NDUFAF3
NDUFAF4
NDUFAF5
NDUFAF6
NDUFAF7
COX10
COX11
COX14
COX15
COX16
COX17
COX18
COX19
COX20
COA1
COA3
COA4
COA5
COA6
COA7
CPT2
SLC25A29
SLC25A20
CPT1A
CPT1B
CPT1C
TFAM
SOD1
SOD2
GPX1
BAX
PKLR
TCIRG1
PPA2
CS
ACLY
ACO2
ACO1
IDH1
IDH2
IDH3B
IDH3G
OGDHL
OGDH
DLD
SUCLG1
SUCLG2
SUCLA2
FH
MDH1
MDH2
PC
PCK2
PDHA2
PDHA1
PDHB
CPS1
TPI1
GNG5
HSD17B4
MECR
HSD17B8
CBR4
ACSS1
ACAT1
MCEE
PCCA
PCCB
HAO2
CAT
GRHPR
SHMT2
SHMT1
GLDC
AMT
GCSH
GLYCTK
HOGA1
ACAA1
ACAA2
HADHB
HADH
ECHS1
ACOX3
ACOX1
ACADS
ACADM
ACADL
ACADSB
ACADVL
GCDH
ECI1
ECI2
ALDH2
ALDH3A2
ALDH1B1
ALDH7A1
ALDH9A1
BCAT2
BCKDHA
BCKDHB
DBT
IVD
ACAD8
HIBCH
HIBADH
ALDH6A1
ACSF3
ABAT
AGXT2
MCCC1
MCCC2
AUH
HMGCL
OXCT1
HMGCS2
HK1
HK2
GPI
LDHAL6B
LDHB
ACOT2
ACOT7
THEM4
ACACA
ACACB
ACYP2
LDHD
HAGH
ME2
ME3
ME1
FABP1
CYP27A1
DBI
SCP2
GK
ADAM10
ADAM17
APP
NAE1
APBB1
BACE1
BACE2
RTN3
RTN4
PSENEN
PSEN1
PSEN2
NCSTN
APH1A
APH1B
MME
NDUFA4L2
NDUFC2-KCTD14
UQCRHL
COX7B2
ATP5F1A
ATP5F1B
ATP5F1C
ATP5F1D
ATP5F1E
ATP5PB
ATP5MC1
ATP5MC2
ATP5MC3
ATP5PD
ATP5PO
ATP5PF
LPL
APOE
LRP1
FAS
TNFRSF1A
FADD
CALML3
CALM2
CALM3
CALM1
CALML6
CALML5
CALML4
PPP3CA
PPP3CB
PPP3CC
PPP3R1
PPP3R2
APAF1
CASP9
CASP3
GNAQ
PLCB1
PLCB2
PLCB3
PLCB4
GRIN1
GRIN2A
GRIN2B
GRIN2C
GRIN2D
CACNA1C
CACNA1D
CACNA1F
CACNA1S
MAPK1
MAPK3
RYR3
ITPR1
ITPR2
ITPR3
ATP2A1
ATP2A3
ATP2A2
ATF6
ERN1
EIF2AK3
CASP12
NOS1
CAPN1
CAPN2
CDK5R1
CDK5
MAPT
GSK3B
CASP7
SNCA
TNF
IL1B
SDS
SDSL
ADH5
ENO1
ENO2
ENO3
ESD
FBP1
PRPS1L1
ALDOA
ALDOB
ALDOC
G6PD
PGLS
TKFC
PHGDH
GCK
GLUD1
GLUD2
GOT1
GOT2
PGP
GPT
PSAT1
HK3
ENO4
ACAT2
IDNK
PGAM4
MTHFR
MMUT
PFKL
PFKM
PFKP
PGAM1
PGAM2
PGD
PGK1
PGK2
PKM
HAO1
ACSS2
PRPS1
PRPS2
PSPH
RPE
TALDO1
TKT
RPEL1
HKDC1
TKTL1
ADPGK
TKTL2
GPT2
FBP2
RGN
H6PD
ADORA2A
GNAL
DRD2
GNAI1
GNAI3
GNAI2
ADCY5
PRKACA
PRKACB
PRKACG
DRD1
UBA1
UBA7
UBB
UBE2L3
UBE2L6
UBE2J2
UBE2J1
UBE2G2
UBE2G1
PRKN
GPR37
SEPTIN5
SNCAIP
UCHL1
TH
SLC6A3
SLC18A1
SLC18A2
LRRK2
ADRB3
GNAS
ADCY1
ADCY2
ADCY3
ADCY4
ADCY6
ADCY7
ADCY8
ADCY9
ADCY10
CREB1
CREB3
CREB3L1
CREB3L2
CREB3L3
CREB3L4
CREB5
PRDM16
ZNF516
KDM1A
KDM3A
KDM3B
SMARCA2
SMARCA4
SMARCB1
SMARCC1
SMARCC2
SMARCD1
SMARCD2
SMARCD3
SMARCE1
ACTB
ACTG1
ACTL6A
ACTL6B
ARID1B
ARID1A
DPF1
DPF3
PPARG
MAP3K5
MAP2K3
MAPK11
MAPK12
MAPK13
MAPK14
PPARGC1A
ATF2
SIRT6
FGF21
PLIN1
LIPE
PNPLA2
MGLL
PRKAA1
PRKAA2
PRKAB1
PRKAB2
PRKAG1
PRKAG3
PRKAG2
GCG
BMP8B
BMP8A
CNR1
NPPA
NPPB
NPR1
PRKG1
PRKG2
KLB
FGFR1
FRS2
GRB2
SOS1
SOS2
HRAS
KRAS
NRAS
RPS6KA3
RPS6KA1
RPS6KA2
RPS6KA6
TSC1
TSC2
RHEB
RPTOR
MTOR
MLST8
AKT1S1
RPS6KB1
RPS6KB2
RPS6
ACSL5
ACSL3
ATP5ME
ATP5MF
ATP5MG
CLTA
CLTB
CLTC
CLTCL1
HIP1
AP2A2
AP2A1
AP2B1
AP2M1
AP2S1
HTT
IFT57
GRM5
DLG4
TGM2
REST
SIN3A
RCOR1
HDAC1
HDAC2
POLR2A
POLR2B
POLR2C
POLR2D
POLR2E
POLR2F
POLR2G
POLR2H
POLR2I
POLR2L
POLR2J
POLR2J3
POLR2J2
POLR2K
BDNF
DCTN1
DCTN2
DCTN4
HAP1
DNAH1
DNAH3
DNAH2
DNAH7
DNAH5
DNAH6
DNAH9
DNAH11
DNAH12
DNAH14
DNAH8
DNAH10
DNAH17
DNALI1
DNAI1
DNAI2
DNAL1
DNAL4
CREBBP
EP300
TAF4B
TAF4
TBPL2
TBPL1
TBP
SP1
NRF1
GPX6
GPX7
GPX2
GPX3
GPX5
GPX8
TP53
BBC3
IL6
IL6R
SOCS3
NFKB1
RELA
INS
INSR
IRS1
IRS2
PIK3CA
PIK3CD
PIK3CB
PIK3R1
PIK3R2
PIK3R3
AKT1
AKT2
AKT3
GSK3A
NR1H3
RXRA
SREBF1
MLX
MLXIP
MLXIPL
LEP
LEPR
ADIPOQ
ADIPOR1
ADIPOR2
PPARA
CDC42
RAC1
MAP3K11
MAPK8
MAPK10
MAPK9
ITCH
TRAF2
JUN
IL1A
IKBKB
XBP1
CEBPA
CYP2E1
FASLG
CXCL8
TGFB1
EIF2S1
ATF4
DDIT3
BCL2L11
ATP6V1A
ATP6V1B1
ATP6V1B2
ATP6V1C2
ATP6V1C1
ATP6V1D
ATP6V1E2
ATP6V1E1
ATP6V1F
ATP6V1G1
ATP6V1G3
ATP6V1G2
ATP6V1H
ATP6V0A2
ATP6V0A4
ATP6V0A1
ATP6V0C
ATP6V0B
ATP6V0D1
ATP6V0D2
ATP6V0E1
ATP6V0E2
ATP6AP1
ATP4A
ATP4B
ATP12A
PPA1
LHPP
PCK1
ABHD14A-ACY1
CBSL
CTH
NAGS
RPIA
MAT2B
GLUL
PYCR2
ARG1
ARG2
MAT1A
MAT2A
ASL
ASNS
ASS1
MTR
OTC
PAH
PYCR1
ALDH18A1
BCAT1
PYCR3
TAT
CBS
ACY1
AADAT
SLC17A6
SLC17A8
SLC17A7
GRIA1
GRIA2
GRIA3
GRIA4
GRM1
NAPEPLD
PRKCA
PRKCB
PRKCG
DAGLA
DAGLB
PTGS2
ABHD6
FAAH
GNAO1
GNB1
GNB2
GNB3
GNB4
GNB5
GNG2
GNG3
GNG4
GNG7
GNG8
GNG10
GNG11
GNG12
GNG13
GNGT1
GNGT2
KCNJ3
KCNJ6
KCNJ9
KCNJ5
CACNA1A
CACNA1B
SLC32A1
RIMS1
GABRA1
GABRA2
GABRA3
GABRA4
GABRA5
GABRA6
GABRB1
GABRB3
GABRB2
GABRG1
GABRG2
GABRG3
GABRD
GABRE
GABRQ
GABRP
GABRR1
GABRR2
GABRR3
HTD2
HACD2
FASN
ACSBG1
MCAT
FADS1
HACD4
HSD17B12
HACD3
ELOVL2
OXSM
PPT1
ELOVL5
SCD
ELOVL1
ELOVL4
ELOVL6
SCD5
ELOVL7
ACSBG2
ELOVL3
HACD1
PPT2
FADS2
TECR
HYI
AFMID
CYP4A11
CYP4A22
ADH1A
ADH1B
ADH1C
ADH7
ADH4
ADH6
IL4I1
AOX1
HMGCLL1
OXCT2
AACS
HMGCS1
GAPDHS
LDHAL6A
LDHA
LDHC
AKR1A1
ALDH3B1
ALDH3B2
ALDH1A3
ALDH3A1
GALM
PGM1
PGM2
G6PC
G6PC2
G6PC3
BPGM
MINPP1
ACOT4
ACOT1
THEM5
CACNB1
CACNB2
CACNB3
CACNB4
CACNA2D1
CACNA2D2
CACNA2D3
CACNA2D4
CACNG1
CACNG2
CACNG3
CACNG4
CACNG5
CACNG6
CACNG7
CACNG8
RYR2
ASPH
CASQ2
TRDN
HRC
TNNC1
TNNI3
TNNT2
TPM1
TPM2
TPM3
TPM4
ACTC1
MYH7
MYH6
MYL2
MYL3
MYL4
SLC8A1
SLC8A2
SLC8A3
ATP1A1
ATP1A2
ATP1A3
ATP1A4
ATP1B4
ATP1B1
ATP1B2
ATP1B3
FXYD2
SLC9A1
SLC9A6
ACYP1
ACOT12
GLO1
CD36
SLC27A1
SLC27A4
SLC27A2
SLC27A5
SLC27A6
FABP2
FABP3
FABP4
FABP5
FABP6
FABP7
RXRB
RXRG
PPARD
APOA1
APOA2
APOC3
APOA5
PLTP
CYP7A1
CYP8B1
OLR1
ACOX2
ANGPTL4
SORBS1
PLIN2
PLIN4
PLIN5
MMP1
ILK
PDPK1
UBC
GK2
AQP7

## Sheet: Alzheimer's disease
Alzheimer's disease
102	ADAM10	ADAM metallopeptidase domain 10 [KO:K06704] [EC:3.4.24.81]
6868	ADAM17	ADAM metallopeptidase domain 17 [KO:K06059] [EC:3.4.24.86]
351	APP	amyloid beta precursor protein [KO:K04520]
8883	NAE1	NEDD8 activating enzyme E1 subunit 1 [KO:K04532]
322	APBB1	amyloid beta precursor protein binding family B member 1 [KO:K04529]
2597	GAPDH	glyceraldehyde-3-phosphate dehydrogenase [KO:K00134] [EC:1.2.1.12]
23621	BACE1	beta-secretase 1 [KO:K04521] [EC:3.4.23.46]
25825	BACE2	beta-secretase 2 [KO:K07747] [EC:3.4.23.45]
10313	RTN3	reticulon 3 [KO:K20723]
57142	RTN4	reticulon 4 [KO:K20720]
55851	PSENEN	presenilin enhancer, gamma-secretase subunit [KO:K06170]
5663	PSEN1	presenilin 1 [KO:K04505] [EC:3.4.23.-]
5664	PSEN2	presenilin 2 [KO:K04522] [EC:3.4.23.-]
23385	NCSTN	nicastrin [KO:K06171]
51107	APH1A	aph-1 homolog A, gamma-secretase subunit [KO:K06172]
83464	APH1B	aph-1 homolog B, gamma-secretase subunit [KO:K06172]
3416	IDE	insulin degrading enzyme [KO:K01408] [EC:3.4.24.56]
4311	MME	membrane metalloendopeptidase [KO:K01389] [EC:3.4.24.11]
4723	NDUFV1	NADH:ubiquinone oxidoreductase core subunit V1 [KO:K03942] [EC:7.1.1.2 1.6.99.3]
4729	NDUFV2	NADH:ubiquinone oxidoreductase core subunit V2 [KO:K03943] [EC:7.1.1.2 1.6.99.3]
4731	NDUFV3	NADH:ubiquinone oxidoreductase subunit V3 [KO:K03944]
4694	NDUFA1	NADH:ubiquinone oxidoreductase subunit A1 [KO:K03945]
4695	NDUFA2	NADH:ubiquinone oxidoreductase subunit A2 [KO:K03946]
4696	NDUFA3	NADH:ubiquinone oxidoreductase subunit A3 [KO:K03947]
4697	NDUFA4	NDUFA4 mitochondrial complex associated [KO:K03948]
56901	NDUFA4L2	NDUFA4 mitochondrial complex associated like 2 [KO:K03948]
4698	NDUFA5	NADH:ubiquinone oxidoreductase subunit A5 [KO:K03949]
4700	NDUFA6	NADH:ubiquinone oxidoreductase subunit A6 [KO:K03950]
4701	NDUFA7	NADH:ubiquinone oxidoreductase subunit A7 [KO:K03951]
4702	NDUFA8	NADH:ubiquinone oxidoreductase subunit A8 [KO:K03952]
4704	NDUFA9	NADH:ubiquinone oxidoreductase subunit A9 [KO:K03953]
4705	NDUFA10	NADH:ubiquinone oxidoreductase subunit A10 [KO:K03954]
4706	NDUFAB1	NADH:ubiquinone oxidoreductase subunit AB1 [KO:K03955]
126328	NDUFA11	NADH:ubiquinone oxidoreductase subunit A11 [KO:K03956]
55967	NDUFA12	NADH:ubiquinone oxidoreductase subunit A12 [KO:K11352]
51079	NDUFA13	NADH:ubiquinone oxidoreductase subunit A13 [KO:K11353]
4707	NDUFB1	NADH:ubiquinone oxidoreductase subunit B1 [KO:K03957]
4708	NDUFB2	NADH:ubiquinone oxidoreductase subunit B2 [KO:K03958]
4709	NDUFB3	NADH:ubiquinone oxidoreductase subunit B3 [KO:K03959]
4710	NDUFB4	NADH:ubiquinone oxidoreductase subunit B4 [KO:K03960]
4711	NDUFB5	NADH:ubiquinone oxidoreductase subunit B5 [KO:K03961]
4712	NDUFB6	NADH:ubiquinone oxidoreductase subunit B6 [KO:K03962]
4713	NDUFB7	NADH:ubiquinone oxidoreductase subunit B7 [KO:K03963]
4714	NDUFB8	NADH:ubiquinone oxidoreductase subunit B8 [KO:K03964]
4715	NDUFB9	NADH:ubiquinone oxidoreductase subunit B9 [KO:K03965]
4716	NDUFB10	NADH:ubiquinone oxidoreductase subunit B10 [KO:K03966]
54539	NDUFB11	NADH:ubiquinone oxidoreductase subunit B11 [KO:K11351]
4719	NDUFS1	NADH:ubiquinone oxidoreductase core subunit S1 [KO:K03934] [EC:7.1.1.2 1.6.99.3]
4720	NDUFS2	NADH:ubiquinone oxidoreductase core subunit S2 [KO:K03935] [EC:7.1.1.2 1.6.99.3]
4722	NDUFS3	NADH:ubiquinone oxidoreductase core subunit S3 [KO:K03936] [EC:7.1.1.2 1.6.99.3]
4724	NDUFS4	NADH:ubiquinone oxidoreductase subunit S4 [KO:K03937]
4725	NDUFS5	NADH:ubiquinone oxidoreductase subunit S5 [KO:K03938]
4726	NDUFS6	NADH:ubiquinone oxidoreductase subunit S6 [KO:K03939]
374291	NDUFS7	NADH:ubiquinone oxidoreductase core subunit S7 [KO:K03940] [EC:7.1.1.2 1.6.99.3]
4728	NDUFS8	NADH:ubiquinone oxidoreductase core subunit S8 [KO:K03941] [EC:7.1.1.2 1.6.99.3]
4717	NDUFC1	NADH:ubiquinone oxidoreductase subunit C1 [KO:K03967]
4718	NDUFC2	NADH:ubiquinone oxidoreductase subunit C2 [KO:K03968]
100532726	NDUFC2-KCTD14	NDUFC2-KCTD14 readthrough [KO:K03968]
6389	SDHA	succinate dehydrogenase complex flavoprotein subunit A [KO:K00234] [EC:1.3.5.1]
6390	SDHB	succinate dehydrogenase complex iron sulfur subunit B [KO:K00235] [EC:1.3.5.1]
6391	SDHC	succinate dehydrogenase complex subunit C [KO:K00236]
6392	SDHD	succinate dehydrogenase complex subunit D [KO:K00237]
7386	UQCRFS1	ubiquinol-cytochrome c reductase, Rieske iron-sulfur polypeptide 1 [KO:K00411] [EC:7.1.1.8]
4519	CYTB	cytochrome b [KO:K00412]
1537	CYC1	cytochrome c1 [KO:K00413]
7384	UQCRC1	ubiquinol-cytochrome c reductase core protein 1 [KO:K00414]
7385	UQCRC2	ubiquinol-cytochrome c reductase core protein 2 [KO:K00415]
7388	UQCRH	ubiquinol-cytochrome c reductase hinge protein [KO:K00416]
440567	UQCRHL	ubiquinol-cytochrome c reductase hinge protein like [KO:K00416]
7381	UQCRB	ubiquinol-cytochrome c reductase binding protein [KO:K00417]
27089	UQCRQ	ubiquinol-cytochrome c reductase complex III subunit VII [KO:K00418]
29796	UQCR10	ubiquinol-cytochrome c reductase, complex III subunit X [KO:K00419]
10975	UQCR11	ubiquinol-cytochrome c reductase, complex III subunit XI [KO:K00420]
4514	COX3	cytochrome c oxidase III [KO:K02262]
4512	COX1	cytochrome c oxidase subunit I [KO:K02256] [EC:7.1.1.9]
4513	COX2	cytochrome c oxidase subunit II [KO:K02261]
84701	COX4I2	cytochrome c oxidase subunit 4I2 [KO:K02263]
1327	COX4I1	cytochrome c oxidase subunit 4I1 [KO:K02263]
9377	COX5A	cytochrome c oxidase subunit 5A [KO:K02264]
1329	COX5B	cytochrome c oxidase subunit 5B [KO:K02265]
1337	COX6A1	cytochrome c oxidase subunit 6A1 [KO:K02266]
1339	COX6A2	cytochrome c oxidase subunit 6A2 [KO:K02266]
1340	COX6B1	cytochrome c oxidase subunit 6B1 [KO:K02267]
125965	COX6B2	cytochrome c oxidase subunit 6B2 [KO:K02267]
1345	COX6C	cytochrome c oxidase subunit 6C [KO:K02268]
1346	COX7A1	cytochrome c oxidase subunit 7A1 [KO:K02270]
1347	COX7A2	cytochrome c oxidase subunit 7A2 [KO:K02270]
9167	COX7A2L	cytochrome c oxidase subunit 7A2 like [KO:K02270]
1349	COX7B	cytochrome c oxidase subunit 7B [KO:K02271]
170712	COX7B2	cytochrome c oxidase subunit 7B2 [KO:K02271]
1350	COX7C	cytochrome c oxidase subunit 7C [KO:K02272]
341947	COX8C	cytochrome c oxidase subunit 8C [KO:K02273]
1351	COX8A	cytochrome c oxidase subunit 8A [KO:K02273]
498	ATP5F1A	ATP synthase F1 subunit alpha [KO:K02132]
506	ATP5F1B	ATP synthase F1 subunit beta [KO:K02133] [EC:7.1.2.2]
509	ATP5F1C	ATP synthase F1 subunit gamma [KO:K02136]
513	ATP5F1D	ATP synthase F1 subunit delta [KO:K02134]
514	ATP5F1E	ATP synthase F1 subunit epsilon [KO:K02135]
4508	ATP6	ATP synthase F0 subunit 6 [KO:K02126]
515	ATP5PB	ATP synthase peripheral stalk-membrane subunit b [KO:K02127]
516	ATP5MC1	ATP synthase membrane subunit c locus 1 [KO:K02128]
517	ATP5MC2	ATP synthase membrane subunit c locus 2 [KO:K02128]
518	ATP5MC3	ATP synthase membrane subunit c locus 3 [KO:K02128]
10476	ATP5PD	ATP synthase peripheral stalk subunit d [KO:K02138]
539	ATP5PO	ATP synthase peripheral stalk subunit OSCP [KO:K02137]
522	ATP5PF	ATP synthase peripheral stalk subunit F6 [KO:K02131]
4509	ATP8	ATP synthase F0 subunit 8 [KO:K02125]
3028	HSD17B10	hydroxysteroid 17-beta dehydrogenase 10 [KO:K08683] [EC:1.1.1.35 1.1.1.178]
4023	LPL	lipoprotein lipase [KO:K01059] [EC:3.1.1.34]
348	APOE	apolipoprotein E [KO:K04524]
4035	LRP1	LDL receptor related protein 1 [KO:K04550]
355	FAS	Fas cell surface death receptor [KO:K04390]
7132	TNFRSF1A	TNF receptor superfamily member 1A [KO:K03158]
8772	FADD	Fas associated via death domain [KO:K02373]
841	CASP8	caspase 8 [KO:K04398] [EC:3.4.22.61]
637	BID	BH3 interacting domain death agonist [KO:K04726]
810	CALML3	calmodulin like 3 [KO:K02183]
805	CALM2	calmodulin 2 [KO:K02183]
808	CALM3	calmodulin 3 [KO:K02183]
801	CALM1	calmodulin 1 [KO:K02183]
163688	CALML6	calmodulin like 6 [KO:K02183]
51806	CALML5	calmodulin like 5 [KO:K02183]
91860	CALML4	calmodulin like 4 [KO:K02183]
5530	PPP3CA	protein phosphatase 3 catalytic subunit alpha [KO:K04348] [EC:3.1.3.16]
5532	PPP3CB	protein phosphatase 3 catalytic subunit beta [KO:K04348] [EC:3.1.3.16]
5533	PPP3CC	protein phosphatase 3 catalytic subunit gamma [KO:K04348] [EC:3.1.3.16]
5534	PPP3R1	protein phosphatase 3 regulatory subunit B, alpha [KO:K06268]
5535	PPP3R2	protein phosphatase 3 regulatory subunit B, beta [KO:K06268]
572	BAD	BCL2 associated agonist of cell death [KO:K02158]
54205	CYCS	cytochrome c, somatic [KO:K08738]
317	APAF1	apoptotic peptidase activating factor 1 [KO:K02084]
842	CASP9	caspase 9 [KO:K04399] [EC:3.4.22.62]
836	CASP3	caspase 3 [KO:K02187] [EC:3.4.22.56]
2776	GNAQ	G protein subunit alpha q [KO:K04634]
23236	PLCB1	phospholipase C beta 1 [KO:K05858] [EC:3.1.4.11]
5330	PLCB2	phospholipase C beta 2 [KO:K05858] [EC:3.1.4.11]
5331	PLCB3	phospholipase C beta 3 [KO:K05858] [EC:3.1.4.11]
5332	PLCB4	phospholipase C beta 4 [KO:K05858] [EC:3.1.4.11]
2902	GRIN1	glutamate ionotropic receptor NMDA type subunit 1 [KO:K05208]
2903	GRIN2A	glutamate ionotropic receptor NMDA type subunit 2A [KO:K05209]
2904	GRIN2B	glutamate ionotropic receptor NMDA type subunit 2B [KO:K05210]
2905	GRIN2C	glutamate ionotropic receptor NMDA type subunit 2C [KO:K05211]
2906	GRIN2D	glutamate ionotropic receptor NMDA type subunit 2D [KO:K05212]
775	CACNA1C	calcium voltage-gated channel subunit alpha1 C [KO:K04850]
776	CACNA1D	calcium voltage-gated channel subunit alpha1 D [KO:K04851]
778	CACNA1F	calcium voltage-gated channel subunit alpha1 F [KO:K04853]
779	CACNA1S	calcium voltage-gated channel subunit alpha1 S [KO:K04857]
5594	MAPK1	mitogen-activated protein kinase 1 [KO:K04371] [EC:2.7.11.24]
5595	MAPK3	mitogen-activated protein kinase 3 [KO:K04371] [EC:2.7.11.24]
6263	RYR3	ryanodine receptor 3 [KO:K04963]
3708	ITPR1	inositol 1,4,5-trisphosphate receptor type 1 [KO:K04958]
3709	ITPR2	inositol 1,4,5-trisphosphate receptor type 2 [KO:K04959]
3710	ITPR3	inositol 1,4,5-trisphosphate receptor type 3 [KO:K04960]
487	ATP2A1	ATPase sarcoplasmic/endoplasmic reticulum Ca2+ transporting 1 [KO:K05853] [EC:7.2.2.10]
489	ATP2A3	ATPase sarcoplasmic/endoplasmic reticulum Ca2+ transporting 3 [KO:K05853] [EC:7.2.2.10]
488	ATP2A2	ATPase sarcoplasmic/endoplasmic reticulum Ca2+ transporting 2 [KO:K05853] [EC:7.2.2.10]
22926	ATF6	activating transcription factor 6 [KO:K09054]
2081	ERN1	endoplasmic reticulum to nucleus signaling 1 [KO:K08852] [EC:2.7.11.1 3.1.26.-]
9451	EIF2AK3	eukaryotic translation initiation factor 2 alpha kinase 3 [KO:K08860] [EC:2.7.11.1]
100506742	CASP12	caspase 12 (gene/pseudogene) [KO:K04741] [EC:3.4.22.-]
4842	NOS1	nitric oxide synthase 1 [KO:K13240] [EC:1.14.13.39]
823	CAPN1	calpain 1 [KO:K01367] [EC:3.4.22.52]
824	CAPN2	calpain 2 [KO:K03853] [EC:3.4.22.53]
8851	CDK5R1	cyclin dependent kinase 5 regulatory subunit 1 [KO:K11716]
1020	CDK5	cyclin dependent kinase 5 [KO:K02090] [EC:2.7.11.22]
4137	MAPT	microtubule associated protein tau [KO:K04380]
2932	GSK3B	glycogen synthase kinase 3 beta [KO:K03083] [EC:2.7.11.26]
840	CASP7	caspase 7 [KO:K04397] [EC:3.4.22.60]
6622	SNCA	synuclein alpha [KO:K04528]
7124	TNF	tumor necrosis factor [KO:K03156]
3553	IL1B	interleukin 1 beta [KO:K04519]

## Sheet: Carbon metabolism
Carbon metabolism
hsa:10873 K00029 malate dehydrogenase (oxaloacetate-decarboxylating	ME3
hsa:10993 K17989 L-serine/L-threonine ammonia-lyase [EC:4.3.1.17 4.3.1.19] | (RefSeq	SDS
hsa:113675 K17989 L-serine/L-threonine ammonia-lyase [EC:4.3.1.17 4.3.1.19] | (RefSeq	SDSL
hsa:128 K00121 S-(hydroxymethyl	ADH5
hsa:132158 K11529 glycerate 2-kinase [EC:2.7.1.165] | (RefSeq	GLYCTK
hsa:1373 K01948 carbamoyl-phosphate synthase (ammonia	CPS1
hsa:1431 K01647 citrate synthase [EC:2.3.3.1] | (RefSeq	CS
hsa:1737 K00627 pyruvate dehydrogenase E2 component (dihydrolipoamide acetyltransferase	DLAT
hsa:1738 K00382 dihydrolipoamide dehydrogenase [EC:1.8.1.4] | (RefSeq	DLD
hsa:1743 K00658 2-oxoglutarate dehydrogenase E2 component (dihydrolipoamide succinyltransferase	DLST
hsa:189 K00830 alanine-glyoxylate transaminase / serine-glyoxylate transaminase / serine-pyruvate transamina	AGXT
hsa:1892 K07511 enoyl-CoA hydratase [EC:4.2.1.17] | (RefSeq	ECHS1
hsa:1962 K07514 enoyl-CoA hydratase / 3-hydroxyacyl-CoA dehydrogenase / 3	EHHADH
hsa:2023 K01689 enolase [EC:4.2.1.11] | (RefSeq	ENO1
hsa:2026 K01689 enolase [EC:4.2.1.11] | (RefSeq	ENO2
hsa:2027 K01689 enolase [EC:4.2.1.11] | (RefSeq	ENO3
hsa:2098 K01070 S-formylglutathione hydrolase [EC:3.1.2.12] | (RefSeq	ESD
hsa:2203 K03841 fructose-1	FBP1
hsa:221823 K00948 ribose-phosphate pyrophosphokinase [EC:2.7.6.1] | (RefSeq	PRPS1L1
hsa:226 K01623 fructose-bisphosphate aldolase	ALDOA
hsa:2271 K01679 fumarate hydratase	FH
hsa:229 K01623 fructose-bisphosphate aldolase	ALDOB
hsa:22934 K01807 ribose 5-phosphate isomerase A [EC:5.3.1.6] | (RefSeq	RPI
hsa:230 K01623 fructose-bisphosphate aldolase	ALDOC
hsa:2539 K00036 glucose-6-phosphate 1-dehydrogenase [EC:1.1.1.49 1.1.1.363] | (RefSeq	G6PD
hsa:25796 K01057 6-phosphogluconolactonase [EC:3.1.1.31] | (RefSeq	PGLS
hsa:2597 K00134 glyceraldehyde 3-phosphate dehydrogenase [EC:1.2.1.12] | (RefSeq	GAPDH
hsa:26007 K00863 triose/dihydroxyacetone kinase / FAD-AMP lyase (cyclizing	TKFC
hsa:26227 K00058 D-3-phosphoglycerate dehydrogenase / 2-oxoglutarate reductase [EC:1.1.1.95 1.1.1.399] | (RefS	PHGDH
hsa:26275 K05605 3-hydroxyisobutyryl-CoA hydrolase [EC:3.1.2.4] | (RefSeq	HIBCH
hsa:2645 K12407 glucokinase [EC:2.7.1.2] | (RefSeq	GCK
hsa:2653 K02437 glycine cleavage system H protein | (RefSeq	GCSH
hsa:2731 K00281 glycine dehydrogenase [EC:1.4.4.2] | (RefSeq	GLDC
hsa:2746 K00261 glutamate dehydrogenase (NAD(P	GLUD1
hsa:2747 K00261 glutamate dehydrogenase (NAD(P	GLUD2
hsa:275 K00605 aminomethyltransferase [EC:2.1.2.10] | (RefSeq	AMT
hsa:2805 K14454 aspartate aminotransferase	GOT1
hsa:2806 K14455 aspartate aminotransferase	GOT2
hsa:2821 K01810 glucose-6-phosphate isomerase [EC:5.3.1.9] | (RefSeq	GPI
hsa:283871 K19269 phosphoglycolate phosphatase [EC:3.1.3.18 3.1.3.48] | (RefSeq	PGP
hsa:2875 K00814 alanine transaminase [EC:2.6.1.2] | (RefSeq	GPT
hsa:29968 K00831 phosphoserine aminotransferase [EC:2.6.1.52] | (RefSeq	PSAT1
hsa:3030 K07515 enoyl-CoA hydratase / long-chain 3-hydroxyacyl-CoA dehydrogenase [EC:4.2.1.17 1.1.1.211] | (R	HADHA
hsa:3098 K00844 hexokinase [EC:2.7.1.1] | (RefSeq	HK1
hsa:3099 K00844 hexokinase [EC:2.7.1.1] | (RefSeq	HK2
hsa:3101 K00844 hexokinase [EC:2.7.1.1] | (RefSeq	HK3
hsa:3417 K00031 isocitrate dehydrogenase [EC:1.1.1.42] | (RefSeq	IDH1
hsa:3418 K00031 isocitrate dehydrogenase [EC:1.1.1.42] | (RefSeq	IDH2
hsa:3419 K00030 isocitrate dehydrogenase (NAD+	IDH3A
hsa:3420 K00030 isocitrate dehydrogenase (NAD+	IDH3B
hsa:3421 K00030 isocitrate dehydrogenase (NAD+	IDH3G
hsa:35 K00248 butyryl-CoA dehydrogenase [EC:1.3.8.1] | (RefSeq	ACADS
hsa:38 K00626 acetyl-CoA C-acetyltransferase [EC:2.3.1.9] | (RefSeq	ACAT1
hsa:387712 K01689 enolase [EC:4.2.1.11] | (RefSeq	ENO4
hsa:39 K00626 acetyl-CoA C-acetyltransferase [EC:2.3.1.9] | (RefSeq	ACAT2
hsa:414328 K00851 gluconokinase [EC:2.7.1.12] | (RefSeq	IDNK
hsa:4190 K00025 malate dehydrogenase [EC:1.1.1.37] | (RefSeq	MDH1
hsa:4191 K00026 malate dehydrogenase [EC:1.1.1.37] | (RefSeq	MDH2
hsa:4199 K00029 malate dehydrogenase (oxaloacetate-decarboxylating	ME1
hsa:4200 K00027 malate dehydrogenase (oxaloacetate-decarboxylating	ME2
hsa:4329 K00140 malonate-semialdehyde dehydrogenase (acetylating	ALDH6A1
hsa:441531 K01834 2	PGAM4
hsa:4524 K00297 methylenetetrahydrofolate reductase (NADPH	MTHFR
hsa:4594 K01847 methylmalonyl-CoA mutase [EC:5.4.99.2] | (RefSeq	MMUT
hsa:48 K01681 aconitate hydratase [EC:4.2.1.3] | (RefSeq	ACO1
hsa:4967 K00164 2-oxoglutarate dehydrogenase E1 component [EC:1.2.4.2] | (RefSeq	OGDH
hsa:50 K01681 aconitate hydratase [EC:4.2.1.3] | (RefSeq	ACO2
hsa:5091 K01958 pyruvate carboxylase [EC:6.4.1.1] | (RefSeq	PC
hsa:5095 K01965 propionyl-CoA carboxylase alpha chain [EC:6.4.1.3] | (RefSeq	PCCA
hsa:5096 K01966 propionyl-CoA carboxylase beta chain [EC:6.4.1.3 2.1.3.15] | (RefSeq	PCCB
hsa:51 K00232 acyl-CoA oxidase [EC:1.3.3.6] | (RefSeq	ACOX1
hsa:51179 K11517 (S	HAO2
hsa:5160 K00161 pyruvate dehydrogenase E1 component alpha subunit [EC:1.2.4.1] | (RefSeq	PDHA1
hsa:5161 K00161 pyruvate dehydrogenase E1 component alpha subunit [EC:1.2.4.1] | (RefSeq	PDHA2
hsa:5162 K00162 pyruvate dehydrogenase E1 component beta subunit [EC:1.2.4.1] | (RefSeq	PDHB
hsa:5211 K00850 6-phosphofructokinase 1 [EC:2.7.1.11] | (RefSeq	PFKL
hsa:5213 K00850 6-phosphofructokinase 1 [EC:2.7.1.11] | (RefSeq	PFKM
hsa:5214 K00850 6-phosphofructokinase 1 [EC:2.7.1.11] | (RefSeq	PFKP
hsa:5223 K01834 2	PGAM1
hsa:5224 K01834 2	PGAM2
hsa:5226 K00033 6-phosphogluconate dehydrogenase [EC:1.1.1.44 1.1.1.343] | (RefSeq	PGD
hsa:5230 K00927 phosphoglycerate kinase [EC:2.7.2.3] | (RefSeq	PGK1
hsa:5232 K00927 phosphoglycerate kinase [EC:2.7.2.3] | (RefSeq	PGK2
hsa:5313 K12406 pyruvate kinase isozymes R/L [EC:2.7.1.40] | (RefSeq	PKLR
hsa:5315 K00873 pyruvate kinase [EC:2.7.1.40] | (RefSeq	PKM												p
hsa:54363 K11517 (S	HAO1
hsa:55753 K00164 2-oxoglutarate dehydrogenase E1 component [EC:1.2.4.2] | (RefSeq	OGDHL
hsa:55902 K01895 acetyl-CoA synthetase [EC:6.2.1.1] | (RefSeq	ACSS2
hsa:5631 K00948 ribose-phosphate pyrophosphokinase [EC:2.7.6.1] | (RefSeq	PRPS1
hsa:5634 K00948 ribose-phosphate pyrophosphokinase [EC:2.7.6.1] | (RefSeq	PRPS2
hsa:5723 K01079 phosphoserine phosphatase [EC:3.1.3.3] | (RefSeq	PSPH
hsa:6120 K01783 ribulose-phosphate 3-epimerase [EC:5.1.3.1] | (RefSeq	RPE
hsa:6389 K00234 succinate dehydrogenase (ubiquinone	SDHA
hsa:6390 K00235 succinate dehydrogenase (ubiquinone	SDHB
hsa:6391 K00236 succinate dehydrogenase (ubiquinone	SDHC
hsa:6392 K00237 succinate dehydrogenase (ubiquinone	SDHD
hsa:6470 K00600 glycine hydroxymethyltransferase [EC:2.1.2.1] | (RefSeq	SHMT1
hsa:6472 K00600 glycine hydroxymethyltransferase [EC:2.1.2.1] | (RefSeq	SHMT2
hsa:6888 K00616 transaldolase [EC:2.2.1.2] | (RefSeq	TALDO1
hsa:7086 K00615 transketolase [EC:2.2.1.1] | (RefSeq	TKT
hsa:7167 K01803 triosephosphate isomerase (TIM	TPI1
hsa:729020 K01783 ribulose-phosphate 3-epimerase [EC:5.1.3.1] | (RefSeq	RPEL1
hsa:80201 K00844 hexokinase [EC:2.7.1.1] | (RefSeq	HKDC1
hsa:8277 K00615 transketolase [EC:2.2.1.1] | (RefSeq	TKTL1
hsa:8310 K00232 acyl-CoA oxidase [EC:1.3.3.6] | (RefSeq	ACOX3
hsa:83440 K08074 ADP-dependent glucokinase [EC:2.7.1.147] | (RefSeq	ADPGK
hsa:84076 K00615 transketolase [EC:2.2.1.1] | (RefSeq	TKTL2
hsa:84532 K01895 acetyl-CoA synthetase [EC:6.2.1.1] | (RefSeq	ACSS1
hsa:84693 K05606 methylmalonyl-CoA/ethylmalonyl-CoA epimerase [EC:5.1.99.1] | (RefSeq	MCEE
hsa:847 K03781 catalase [EC:1.11.1.6] | (RefSeq	CAT
hsa:84706 K00814 alanine transaminase [EC:2.6.1.2] | (RefSeq	GPT2
hsa:8789 K03841 fructose-1	FBP2
hsa:8801 K01900 succinyl-CoA synthetase beta subunit [EC:6.2.1.4 6.2.1.5] | (RefSeq	SUCLG2
hsa:8802 K01899 succinyl-CoA synthetase alpha subunit [EC:6.2.1.4 6.2.1.5] | (RefSeq	SUCLG1
hsa:8803 K01900 succinyl-CoA synthetase beta subunit [EC:6.2.1.4 6.2.1.5] | (RefSeq	SUCLA2
hsa:9104 K01053 gluconolactonase [EC:3.1.1.17] | (RefSeq	RGN
hsa:9563 K13937 hexose-6-phosphate dehydrogenase [EC:1.1.1.47 3.1.1.31] | (RefSeq	H6PD

## Sheet: Parkinson
Parkinson's disease
135	ADORA2A	adenosine A2a receptor [KO:K04266]
2774	GNAL	G protein subunit alpha L [KO:K04633]
1813	DRD2	dopamine receptor D2 [KO:K04145]
2770	GNAI1	G protein subunit alpha i1 [KO:K04630]
2773	GNAI3	G protein subunit alpha i3 [KO:K04630]
2771	GNAI2	G protein subunit alpha i2 [KO:K04630]
111	ADCY5	adenylate cyclase 5 [KO:K08045] [EC:4.6.1.1]
5566	PRKACA	protein kinase cAMP-activated catalytic subunit alpha [KO:K04345] [EC:2.7.11.11]
5567	PRKACB	protein kinase cAMP-activated catalytic subunit beta [KO:K04345] [EC:2.7.11.11]
5568	PRKACG	protein kinase cAMP-activated catalytic subunit gamma [KO:K04345] [EC:2.7.11.11]
1812	DRD1	dopamine receptor D1 [KO:K04144]
7317	UBA1	ubiquitin like modifier activating enzyme 1 [KO:K03178] [EC:6.2.1.45]
7318	UBA7	ubiquitin like modifier activating enzyme 7 [KO:K10698] [EC:6.2.1.45]
7314	UBB	ubiquitin B [KO:K04551]
7332	UBE2L3	ubiquitin conjugating enzyme E2 L3 [KO:K04552] [EC:2.3.2.23]
9246	UBE2L6	ubiquitin conjugating enzyme E2 L6 [KO:K04553] [EC:2.3.2.23]
118424	UBE2J2	ubiquitin conjugating enzyme E2 J2 [KO:K04554] [EC:2.3.2.23]
51465	UBE2J1	ubiquitin conjugating enzyme E2 J1 [KO:K10578] [EC:2.3.2.23]
7327	UBE2G2	ubiquitin conjugating enzyme E2 G2 [KO:K04555] [EC:2.3.2.23]
7326	UBE2G1	ubiquitin conjugating enzyme E2 G1 [KO:K10575] [EC:2.3.2.23]
5071	PRKN	parkin RBR E3 ubiquitin protein ligase [KO:K04556] [EC:2.3.2.31]
6622	SNCA	synuclein alpha [KO:K04528]
2861	GPR37	G protein-coupled receptor 37 [KO:K04243]
5413	SEPTIN5	septin 5 [KO:K04557]
9627	SNCAIP	synuclein alpha interacting protein [KO:K04558]
7345	UCHL1	ubiquitin C-terminal hydrolase L1 [KO:K05611] [EC:3.4.19.12]
7054	TH	tyrosine hydroxylase [KO:K00501] [EC:1.14.16.2]
6531	SLC6A3	solute carrier family 6 member 3 [KO:K05036]
6570	SLC18A1	solute carrier family 18 member A1 [KO:K08155]
6571	SLC18A2	solute carrier family 18 member A2 [KO:K08155]
4535	ND1	NADH dehydrogenase	subunit 1 (complex I) [KO:K03878] [EC:7.1.1.2]
4536	ND2	MTND2 [KO:K03879] [EC:7.1.1.2]
4537	ND3	NADH dehydrogenase	subunit 3 (complex I) [KO:K03880] [EC:7.1.1.2]
4538	ND4	NADH dehydrogenase	subunit 4 (complex I) [KO:K03881] [EC:7.1.1.2]
4539	ND4L	NADH dehydrogenase	subunit 4L (complex I) [KO:K03882] [EC:7.1.1.2]
4540	ND5	NADH dehydrogenase	subunit 5 (complex I) [KO:K03883] [EC:7.1.1.2]
4541	ND6	NADH dehydrogenase	subunit 6 (complex I) [KO:K03884] [EC:7.1.1.2]
4723	NDUFV1	NADH:ubiquinone oxidoreductase core subunit V1 [KO:K03942] [EC:7.1.1.2 1.6.99.3]
4729	NDUFV2	NADH:ubiquinone oxidoreductase core subunit V2 [KO:K03943] [EC:7.1.1.2 1.6.99.3]
4731	NDUFV3	NADH:ubiquinone oxidoreductase subunit V3 [KO:K03944]
4694	NDUFA1	NADH:ubiquinone oxidoreductase subunit A1 [KO:K03945]
4695	NDUFA2	NADH:ubiquinone oxidoreductase subunit A2 [KO:K03946]
4696	NDUFA3	NADH:ubiquinone oxidoreductase subunit A3 [KO:K03947]
4697	NDUFA4	NDUFA4 mitochondrial complex associated [KO:K03948]
56901	NDUFA4L2	NDUFA4 mitochondrial complex associated like 2 [KO:K03948]
4698	NDUFA5	NADH:ubiquinone oxidoreductase subunit A5 [KO:K03949]
4700	NDUFA6	NADH:ubiquinone oxidoreductase subunit A6 [KO:K03950]
4701	NDUFA7	NADH:ubiquinone oxidoreductase subunit A7 [KO:K03951]
4702	NDUFA8	NADH:ubiquinone oxidoreductase subunit A8 [KO:K03952]
4704	NDUFA9	NADH:ubiquinone oxidoreductase subunit A9 [KO:K03953]
4705	NDUFA10	NADH:ubiquinone oxidoreductase subunit A10 [KO:K03954]
4706	NDUFAB1	NADH:ubiquinone oxidoreductase subunit AB1 [KO:K03955]
126328	NDUFA11	NADH:ubiquinone oxidoreductase subunit A11 [KO:K03956]
55967	NDUFA12	NADH:ubiquinone oxidoreductase subunit A12 [KO:K11352]
51079	NDUFA13	NADH:ubiquinone oxidoreductase subunit A13 [KO:K11353]
4707	NDUFB1	NADH:ubiquinone oxidoreductase subunit B1 [KO:K03957]
4708	NDUFB2	NADH:ubiquinone oxidoreductase subunit B2 [KO:K03958]
4709	NDUFB3	NADH:ubiquinone oxidoreductase subunit B3 [KO:K03959]
4710	NDUFB4	NADH:ubiquinone oxidoreductase subunit B4 [KO:K03960]
4711	NDUFB5	NADH:ubiquinone oxidoreductase subunit B5 [KO:K03961]
4712	NDUFB6	NADH:ubiquinone oxidoreductase subunit B6 [KO:K03962]
4713	NDUFB7	NADH:ubiquinone oxidoreductase subunit B7 [KO:K03963]
4714	NDUFB8	NADH:ubiquinone oxidoreductase subunit B8 [KO:K03964]
4715	NDUFB9	NADH:ubiquinone oxidoreductase subunit B9 [KO:K03965]
4716	NDUFB10	NADH:ubiquinone oxidoreductase subunit B10 [KO:K03966]
54539	NDUFB11	NADH:ubiquinone oxidoreductase subunit B11 [KO:K11351]
4719	NDUFS1	NADH:ubiquinone oxidoreductase core subunit S1 [KO:K03934] [EC:7.1.1.2 1.6.99.3]
4720	NDUFS2	NADH:ubiquinone oxidoreductase core subunit S2 [KO:K03935] [EC:7.1.1.2 1.6.99.3]
4722	NDUFS3	NADH:ubiquinone oxidoreductase core subunit S3 [KO:K03936] [EC:7.1.1.2 1.6.99.3]
4724	NDUFS4	NADH:ubiquinone oxidoreductase subunit S4 [KO:K03937]
4725	NDUFS5	NADH:ubiquinone oxidoreductase subunit S5 [KO:K03938]
4726	NDUFS6	NADH:ubiquinone oxidoreductase subunit S6 [KO:K03939]
374291	NDUFS7	NADH:ubiquinone oxidoreductase core subunit S7 [KO:K03940] [EC:7.1.1.2 1.6.99.3]
4728	NDUFS8	NADH:ubiquinone oxidoreductase core subunit S8 [KO:K03941] [EC:7.1.1.2 1.6.99.3]
4717	NDUFC1	NADH:ubiquinone oxidoreductase subunit C1 [KO:K03967]
4718	NDUFC2	NADH:ubiquinone oxidoreductase subunit C2 [KO:K03968]
100532726	NDUFC2-KCTD14	NDUFC2-KCTD14 readthrough [KO:K03968]
6389	SDHA	succinate dehydrogenase complex flavoprotein subunit A [KO:K00234] [EC:1.3.5.1]
6390	SDHB	succinate dehydrogenase complex iron sulfur subunit B [KO:K00235] [EC:1.3.5.1]
6391	SDHC	succinate dehydrogenase complex subunit C [KO:K00236]
6392	SDHD	succinate dehydrogenase complex subunit D [KO:K00237]
7386	UQCRFS1	ubiquinol-cytochrome c reductase	Rieske iron-sulfur polypeptide 1 [KO:K00411] [EC:7.1.1.8]
4519	CYTB	cytochrome b [KO:K00412]
1537	CYC1	cytochrome c1 [KO:K00413]
7384	UQCRC1	ubiquinol-cytochrome c reductase core protein 1 [KO:K00414]
7385	UQCRC2	ubiquinol-cytochrome c reductase core protein 2 [KO:K00415]
7388	UQCRH	ubiquinol-cytochrome c reductase hinge protein [KO:K00416]
440567	UQCRHL	ubiquinol-cytochrome c reductase hinge protein like [KO:K00416]
7381	UQCRB	ubiquinol-cytochrome c reductase binding protein [KO:K00417]
27089	UQCRQ	ubiquinol-cytochrome c reductase complex III subunit VII [KO:K00418]
29796	UQCR10	ubiquinol-cytochrome c reductase	complex III subunit X [KO:K00419]
10975	UQCR11	ubiquinol-cytochrome c reductase	complex III subunit XI [KO:K00420]
4514	COX3	cytochrome c oxidase III [KO:K02262]
4512	COX1	cytochrome c oxidase subunit I [KO:K02256] [EC:7.1.1.9]
4513	COX2	cytochrome c oxidase subunit II [KO:K02261]
84701	COX4I2	cytochrome c oxidase subunit 4I2 [KO:K02263]
1327	COX4I1	cytochrome c oxidase subunit 4I1 [KO:K02263]
9377	COX5A	cytochrome c oxidase subunit 5A [KO:K02264]
1329	COX5B	cytochrome c oxidase subunit 5B [KO:K02265]
1337	COX6A1	cytochrome c oxidase subunit 6A1 [KO:K02266]
1339	COX6A2	cytochrome c oxidase subunit 6A2 [KO:K02266]
1340	COX6B1	cytochrome c oxidase subunit 6B1 [KO:K02267]
125965	COX6B2	cytochrome c oxidase subunit 6B2 [KO:K02267]
1345	COX6C	cytochrome c oxidase subunit 6C [KO:K02268]
1346	COX7A1	cytochrome c oxidase subunit 7A1 [KO:K02270]
1347	COX7A2	cytochrome c oxidase subunit 7A2 [KO:K02270]
9167	COX7A2L	cytochrome c oxidase subunit 7A2 like [KO:K02270]
1349	COX7B	cytochrome c oxidase subunit 7B [KO:K02271]
170712	COX7B2	cytochrome c oxidase subunit 7B2 [KO:K02271]
1350	COX7C	cytochrome c oxidase subunit 7C [KO:K02272]
341947	COX8C	cytochrome c oxidase subunit 8C [KO:K02273]
1351	COX8A	cytochrome c oxidase subunit 8A [KO:K02273]
498	ATP5F1A	ATP synthase F1 subunit alpha [KO:K02132]
506	ATP5F1B	ATP synthase F1 subunit beta [KO:K02133] [EC:7.1.2.2]
509	ATP5F1C	ATP synthase F1 subunit gamma [KO:K02136]
513	ATP5F1D	ATP synthase F1 subunit delta [KO:K02134]
514	ATP5F1E	ATP synthase F1 subunit epsilon [KO:K02135]
4508	ATP6	ATP synthase F0 subunit 6 [KO:K02126]
515	ATP5PB	ATP synthase peripheral stalk-membrane subunit b [KO:K02127]
516	ATP5MC1	ATP synthase membrane subunit c locus 1 [KO:K02128]
517	ATP5MC2	ATP synthase membrane subunit c locus 2 [KO:K02128]
518	ATP5MC3	ATP synthase membrane subunit c locus 3 [KO:K02128]
10476	ATP5PD	ATP synthase peripheral stalk subunit d [KO:K02138]
539	ATP5PO	ATP synthase peripheral stalk subunit OSCP [KO:K02137]
522	ATP5PF	ATP synthase peripheral stalk subunit F6 [KO:K02131]
4509	ATP8	ATP synthase F0 subunit 8 [KO:K02125]
120892	LRRK2	leucine rich repeat kinase 2 [KO:K08844] [EC:2.7.11.1]
65018	PINK1	PTEN induced kinase 1 [KO:K05688] [EC:2.7.11.1]
11315	PARK7	Parkinsonism associated deglycase [KO:K05687] [EC:3.5.1.124]
27429	HTRA2	HtrA serine peptidase 2 [KO:K08669] [EC:3.4.21.108]
7416	VDAC1	voltage dependent anion channel 1 [KO:K05862]
7417	VDAC2	voltage dependent anion channel 2 [KO:K15040]
7419	VDAC3	voltage dependent anion channel 3 [KO:K15041]
291	SLC25A4	solute carrier family 25 member 4 [KO:K05863]
292	SLC25A5	solute carrier family 25 member 5 [KO:K05863]
293	SLC25A6	solute carrier family 25 member 6 [KO:K05863]
83447	SLC25A31	solute carrier family 25 member 31 [KO:K05863]
10105	PPIF	peptidylprolyl isomerase F [KO:K09565] [EC:5.2.1.8]
54205	CYCS	cytochrome c	somatic [KO:K08738]
317	APAF1	apoptotic peptidase activating factor 1 [KO:K02084]
842	CASP9	caspase 9 [KO:K04399] [EC:3.4.22.62]
836	CASP3	caspase 3 [KO:K02187] [EC:3.4.22.56]

## Sheet: Thermogenesis
Thermogenesis
155	ADRB3	adrenoceptor beta 3 [KO:K04143]
2778	GNAS	GNAS complex locus [KO:K04632]
107	ADCY1	adenylate cyclase 1 [KO:K08041] [EC:4.6.1.1]
108	ADCY2	adenylate cyclase 2 [KO:K08042] [EC:4.6.1.1]
109	ADCY3	adenylate cyclase 3 [KO:K08043] [EC:4.6.1.1]
196883	ADCY4	adenylate cyclase 4 [KO:K08044] [EC:4.6.1.1]
111	ADCY5	adenylate cyclase 5 [KO:K08045] [EC:4.6.1.1]
112	ADCY6	adenylate cyclase 6 [KO:K08046] [EC:4.6.1.1]
113	ADCY7	adenylate cyclase 7 [KO:K08047] [EC:4.6.1.1]
114	ADCY8	adenylate cyclase 8 [KO:K08048] [EC:4.6.1.1]
115	ADCY9	adenylate cyclase 9 [KO:K08049] [EC:4.6.1.1]
55811	ADCY10	adenylate cyclase 10 [KO:K11265] [EC:4.6.1.1]
5566	PRKACA	protein kinase cAMP-activated catalytic subunit alpha [KO:K04345] [EC:2.7.11.11]
5567	PRKACB	protein kinase cAMP-activated catalytic subunit beta [KO:K04345] [EC:2.7.11.11]
5568	PRKACG	protein kinase cAMP-activated catalytic subunit gamma [KO:K04345] [EC:2.7.11.11]
1385	CREB1	cAMP responsive element binding protein 1 [KO:K05870]
10488	CREB3	cAMP responsive element binding protein 3 [KO:K09048]
90993	CREB3L1	cAMP responsive element binding protein 3 like 1 [KO:K09048]
64764	CREB3L2	cAMP responsive element binding protein 3 like 2 [KO:K09048]
84699	CREB3L3	cAMP responsive element binding protein 3 like 3 [KO:K09048]
148327	CREB3L4	cAMP responsive element binding protein 3 like 4 [KO:K09048]
9586	CREB5	cAMP responsive element binding protein 5 [KO:K09047]
63976	PRDM16	PR/SET domain 16 [KO:K22410]
9658	ZNF516	zinc finger protein 516 [KO:K22411]
23028	KDM1A	lysine demethylase 1A [KO:K11450] [EC:1.14.99.66]
7350	UCP1	uncoupling protein 1 [KO:K08769]
55818	KDM3A	lysine demethylase 3A [KO:K15601] [EC:1.14.11.65]
51780	KDM3B	lysine demethylase 3B [KO:K15601] [EC:1.14.11.65]
6595	SMARCA2	SWI/SNF related	matrix associated	actin dependent regulator of chromatin	subfamily a	member 2 [KO:K11647] [EC:3.6.4.-]
6597	SMARCA4	SWI/SNF related	matrix associated	actin dependent regulator of chromatin	subfamily a	member 4 [KO:K11647] [EC:3.6.4.-]
6598	SMARCB1	SWI/SNF related	matrix associated	actin dependent regulator of chromatin	subfamily b	member 1 [KO:K11648]
6599	SMARCC1	SWI/SNF related	matrix associated	actin dependent regulator of chromatin subfamily c member 1 [KO:K11649]
6601	SMARCC2	SWI/SNF related	matrix associated	actin dependent regulator of chromatin subfamily c member 2 [KO:K11649]
6602	SMARCD1	SWI/SNF related	matrix associated	actin dependent regulator of chromatin	subfamily d	member 1 [KO:K11650]
6603	SMARCD2	SWI/SNF related	matrix associated	actin dependent regulator of chromatin	subfamily d	member 2 [KO:K11650]
6604	SMARCD3	SWI/SNF related	matrix associated	actin dependent regulator of chromatin	subfamily d	member 3 [KO:K11650]
6605	SMARCE1	SWI/SNF related	matrix associated	actin dependent regulator of chromatin	subfamily e	member 1 [KO:K11651]
60	ACTB	actin beta [KO:K05692]
71	ACTG1	actin gamma 1 [KO:K05692]
86	ACTL6A	actin like 6A [KO:K11340]
51412	ACTL6B	actin like 6B [KO:K11652]
57492	ARID1B	AT-rich interaction domain 1B [KO:K11653]
8289	ARID1A	AT-rich interaction domain 1A [KO:K11653]
8193	DPF1	double PHD fingers 1 [KO:K22198]
8110	DPF3	double PHD fingers 3 [KO:K22198]
5468	PPARG	peroxisome proliferator activated receptor gamma [KO:K08530]
4217	MAP3K5	mitogen-activated protein kinase kinase kinase 5 [KO:K04426] [EC:2.7.11.25]
5606	MAP2K3	mitogen-activated protein kinase kinase 3 [KO:K04432] [EC:2.7.12.2]
5600	MAPK11	mitogen-activated protein kinase 11 [KO:K04441] [EC:2.7.11.24]
6300	MAPK12	mitogen-activated protein kinase 12 [KO:K04441] [EC:2.7.11.24]
5603	MAPK13	mitogen-activated protein kinase 13 [KO:K04441] [EC:2.7.11.24]
1432	MAPK14	mitogen-activated protein kinase 14 [KO:K04441] [EC:2.7.11.24]
10891	PPARGC1A	PPARG coactivator 1 alpha [KO:K07202]
1386	ATF2	activating transcription factor 2 [KO:K04450]
51548	SIRT6	sirtuin 6 [KO:K11416] [EC:2.3.1.286]
26291	FGF21	fibroblast growth factor 21 [KO:K22429]
5346	PLIN1	perilipin 1 [KO:K08768]
3991	LIPE	lipase E	hormone sensitive type [KO:K07188] [EC:3.1.1.79]
57104	PNPLA2	patatin like phospholipase domain containing 2 [KO:K16816] [EC:3.1.1.3]
11343	MGLL	monoglyceride lipase [KO:K01054] [EC:3.1.1.23]
5562	PRKAA1	protein kinase AMP-activated catalytic subunit alpha 1 [KO:K07198] [EC:2.7.11.11]
5563	PRKAA2	protein kinase AMP-activated catalytic subunit alpha 2 [KO:K07198] [EC:2.7.11.11]
5564	PRKAB1	protein kinase AMP-activated non-catalytic subunit beta 1 [KO:K07199]
5565	PRKAB2	protein kinase AMP-activated non-catalytic subunit beta 2 [KO:K07199]
5571	PRKAG1	protein kinase AMP-activated non-catalytic subunit gamma 1 [KO:K07200]
53632	PRKAG3	protein kinase AMP-activated non-catalytic subunit gamma 3 [KO:K07200]
51422	PRKAG2	protein kinase AMP-activated non-catalytic subunit gamma 2 [KO:K07200]
2641	GCG	glucagon [KO:K05259]
656	BMP8B	bone morphogenetic protein 8b [KO:K16622]
353500	BMP8A	bone morphogenetic protein 8a [KO:K16622]
1268	CNR1	cannabinoid receptor 1 [KO:K04277]
4878	NPPA	natriuretic peptide A [KO:K12334]
4879	NPPB	natriuretic peptide B [KO:K12335]
4881	NPR1	natriuretic peptide receptor 1 [KO:K12323] [EC:4.6.1.2]
5592	PRKG1	protein kinase cGMP-dependent 1 [KO:K07376] [EC:2.7.11.12]
5593	PRKG2	protein kinase cGMP-dependent 2 [KO:K19477] [EC:2.7.11.12]
152831	KLB	klotho beta [KO:K22404]
2260	FGFR1	fibroblast growth factor receptor 1 [KO:K04362] [EC:2.7.10.1]
10818	FRS2	fibroblast growth factor receptor substrate 2 [KO:K12461]
2885	GRB2	growth factor receptor bound protein 2 [KO:K04364]
6654	SOS1	SOS Ras/Rac guanine nucleotide exchange factor 1 [KO:K03099]
6655	SOS2	SOS Ras/Rho guanine nucleotide exchange factor 2 [KO:K03099]
3265	HRAS	HRas proto-oncogene	GTPase [KO:K02833]
3845	KRAS	KRAS proto-oncogene	GTPase [KO:K07827]
4893	NRAS	NRAS proto-oncogene	GTPase [KO:K07828]
6197	RPS6KA3	ribosomal protein S6 kinase A3 [KO:K04373] [EC:2.7.11.1]
6195	RPS6KA1	ribosomal protein S6 kinase A1 [KO:K04373] [EC:2.7.11.1]
6196	RPS6KA2	ribosomal protein S6 kinase A2 [KO:K04373] [EC:2.7.11.1]
27330	RPS6KA6	ribosomal protein S6 kinase A6 [KO:K04373] [EC:2.7.11.1]
7248	TSC1	TSC complex subunit 1 [KO:K07206]
7249	TSC2	TSC complex subunit 2 [KO:K07207]
6009	RHEB	Ras homolog	mTORC1 binding [KO:K07208]
57521	RPTOR	regulatory associated protein of MTOR complex 1 [KO:K07204]
2475	MTOR	mechanistic target of rapamycin kinase [KO:K07203] [EC:2.7.11.1]
64223	MLST8	MTOR associated protein	LST8 homolog [KO:K08266]
84335	AKT1S1	AKT1 substrate 1 [KO:K16184]
6198	RPS6KB1	ribosomal protein S6 kinase B1 [KO:K04688] [EC:2.7.11.1]
6199	RPS6KB2	ribosomal protein S6 kinase B2 [KO:K04688] [EC:2.7.11.1]
6194	RPS6	ribosomal protein S6 [KO:K02991]
23305	ACSL6	acyl-CoA synthetase long chain family member 6 [KO:K01897] [EC:6.2.1.3]
2182	ACSL4	acyl-CoA synthetase long chain family member 4 [KO:K01897] [EC:6.2.1.3]
2180	ACSL1	acyl-CoA synthetase long chain family member 1 [KO:K01897] [EC:6.2.1.3]
51703	ACSL5	acyl-CoA synthetase long chain family member 5 [KO:K01897] [EC:6.2.1.3]
2181	ACSL3	acyl-CoA synthetase long chain family member 3 [KO:K01897] [EC:6.2.1.3]
4535	ND1	NADH dehydrogenase	subunit 1 (complex I) [KO:K03878] [EC:7.1.1.2]
4536	ND2	MTND2 [KO:K03879] [EC:7.1.1.2]
4537	ND3	NADH dehydrogenase	subunit 3 (complex I) [KO:K03880] [EC:7.1.1.2]
4538	ND4	NADH dehydrogenase	subunit 4 (complex I) [KO:K03881] [EC:7.1.1.2]
4539	ND4L	NADH dehydrogenase	subunit 4L (complex I) [KO:K03882] [EC:7.1.1.2]
4540	ND5	NADH dehydrogenase	subunit 5 (complex I) [KO:K03883] [EC:7.1.1.2]
4541	ND6	NADH dehydrogenase	subunit 6 (complex I) [KO:K03884] [EC:7.1.1.2]
4719	NDUFS1	NADH:ubiquinone oxidoreductase core subunit S1 [KO:K03934] [EC:7.1.1.2 1.6.99.3]
4720	NDUFS2	NADH:ubiquinone oxidoreductase core subunit S2 [KO:K03935] [EC:7.1.1.2 1.6.99.3]
4722	NDUFS3	NADH:ubiquinone oxidoreductase core subunit S3 [KO:K03936] [EC:7.1.1.2 1.6.99.3]
4724	NDUFS4	NADH:ubiquinone oxidoreductase subunit S4 [KO:K03937]
4725	NDUFS5	NADH:ubiquinone oxidoreductase subunit S5 [KO:K03938]
4726	NDUFS6	NADH:ubiquinone oxidoreductase subunit S6 [KO:K03939]
374291	NDUFS7	NADH:ubiquinone oxidoreductase core subunit S7 [KO:K03940] [EC:7.1.1.2 1.6.99.3]
4728	NDUFS8	NADH:ubiquinone oxidoreductase core subunit S8 [KO:K03941] [EC:7.1.1.2 1.6.99.3]
4723	NDUFV1	NADH:ubiquinone oxidoreductase core subunit V1 [KO:K03942] [EC:7.1.1.2 1.6.99.3]
4729	NDUFV2	NADH:ubiquinone oxidoreductase core subunit V2 [KO:K03943] [EC:7.1.1.2 1.6.99.3]
4731	NDUFV3	NADH:ubiquinone oxidoreductase subunit V3 [KO:K03944]
4694	NDUFA1	NADH:ubiquinone oxidoreductase subunit A1 [KO:K03945]
4695	NDUFA2	NADH:ubiquinone oxidoreductase subunit A2 [KO:K03946]
4696	NDUFA3	NADH:ubiquinone oxidoreductase subunit A3 [KO:K03947]
4697	NDUFA4	NDUFA4 mitochondrial complex associated [KO:K03948]
56901	NDUFA4L2	NDUFA4 mitochondrial complex associated like 2 [KO:K03948]
4698	NDUFA5	NADH:ubiquinone oxidoreductase subunit A5 [KO:K03949]
4700	NDUFA6	NADH:ubiquinone oxidoreductase subunit A6 [KO:K03950]
4701	NDUFA7	NADH:ubiquinone oxidoreductase subunit A7 [KO:K03951]
4702	NDUFA8	NADH:ubiquinone oxidoreductase subunit A8 [KO:K03952]
4704	NDUFA9	NADH:ubiquinone oxidoreductase subunit A9 [KO:K03953]
4705	NDUFA10	NADH:ubiquinone oxidoreductase subunit A10 [KO:K03954]
4706	NDUFAB1	NADH:ubiquinone oxidoreductase subunit AB1 [KO:K03955]
126328	NDUFA11	NADH:ubiquinone oxidoreductase subunit A11 [KO:K03956]
55967	NDUFA12	NADH:ubiquinone oxidoreductase subunit A12 [KO:K11352]
51079	NDUFA13	NADH:ubiquinone oxidoreductase subunit A13 [KO:K11353]
4707	NDUFB1	NADH:ubiquinone oxidoreductase subunit B1 [KO:K03957]
4708	NDUFB2	NADH:ubiquinone oxidoreductase subunit B2 [KO:K03958]
4709	NDUFB3	NADH:ubiquinone oxidoreductase subunit B3 [KO:K03959]
4710	NDUFB4	NADH:ubiquinone oxidoreductase subunit B4 [KO:K03960]
4711	NDUFB5	NADH:ubiquinone oxidoreductase subunit B5 [KO:K03961]
4712	NDUFB6	NADH:ubiquinone oxidoreductase subunit B6 [KO:K03962]
4713	NDUFB7	NADH:ubiquinone oxidoreductase subunit B7 [KO:K03963]
4714	NDUFB8	NADH:ubiquinone oxidoreductase subunit B8 [KO:K03964]
4715	NDUFB9	NADH:ubiquinone oxidoreductase subunit B9 [KO:K03965]
4716	NDUFB10	NADH:ubiquinone oxidoreductase subunit B10 [KO:K03966]
54539	NDUFB11	NADH:ubiquinone oxidoreductase subunit B11 [KO:K11351]
4717	NDUFC1	NADH:ubiquinone oxidoreductase subunit C1 [KO:K03967]
4718	NDUFC2	NADH:ubiquinone oxidoreductase subunit C2 [KO:K03968]
100532726	NDUFC2-KCTD14	NDUFC2-KCTD14 readthrough [KO:K03968]
51103	NDUFAF1	NADH:ubiquinone oxidoreductase complex assembly factor 1 [KO:K18159]
91942	NDUFAF2	NADH:ubiquinone oxidoreductase complex assembly factor 2 [KO:K18160]
25915	NDUFAF3	NADH:ubiquinone oxidoreductase complex assembly factor 3 [KO:K09008]
29078	NDUFAF4	NADH:ubiquinone oxidoreductase complex assembly factor 4 [KO:K18161]
79133	NDUFAF5	NADH:ubiquinone oxidoreductase complex assembly factor 5 [KO:K18162] [EC:2.1.1.-]
137682	NDUFAF6	NADH:ubiquinone oxidoreductase complex assembly factor 6 [KO:K18163]
55471	NDUFAF7	NADH:ubiquinone oxidoreductase complex assembly factor 7 [KO:K18164]
6389	SDHA	succinate dehydrogenase complex flavoprotein subunit A [KO:K00234] [EC:1.3.5.1]
6390	SDHB	succinate dehydrogenase complex iron sulfur subunit B [KO:K00235] [EC:1.3.5.1]
6391	SDHC	succinate dehydrogenase complex subunit C [KO:K00236]
6392	SDHD	succinate dehydrogenase complex subunit D [KO:K00237]
7386	UQCRFS1	ubiquinol-cytochrome c reductase	Rieske iron-sulfur polypeptide 1 [KO:K00411] [EC:7.1.1.8]
4519	CYTB	cytochrome b [KO:K00412]
1537	CYC1	cytochrome c1 [KO:K00413]
7384	UQCRC1	ubiquinol-cytochrome c reductase core protein 1 [KO:K00414]
7385	UQCRC2	ubiquinol-cytochrome c reductase core protein 2 [KO:K00415]
7388	UQCRH	ubiquinol-cytochrome c reductase hinge protein [KO:K00416]
440567	UQCRHL	ubiquinol-cytochrome c reductase hinge protein like [KO:K00416]
7381	UQCRB	ubiquinol-cytochrome c reductase binding protein [KO:K00417]
27089	UQCRQ	ubiquinol-cytochrome c reductase complex III subunit VII [KO:K00418]
29796	UQCR10	ubiquinol-cytochrome c reductase	complex III subunit X [KO:K00419]
10975	UQCR11	ubiquinol-cytochrome c reductase	complex III subunit XI [KO:K00420]
4512	COX1	cytochrome c oxidase subunit I [KO:K02256] [EC:7.1.1.9]
4513	COX2	cytochrome c oxidase subunit II [KO:K02261]
4514	COX3	cytochrome c oxidase III [KO:K02262]
84701	COX4I2	cytochrome c oxidase subunit 4I2 [KO:K02263]
1327	COX4I1	cytochrome c oxidase subunit 4I1 [KO:K02263]
9377	COX5A	cytochrome c oxidase subunit 5A [KO:K02264]
1329	COX5B	cytochrome c oxidase subunit 5B [KO:K02265]
1337	COX6A1	cytochrome c oxidase subunit 6A1 [KO:K02266]
1339	COX6A2	cytochrome c oxidase subunit 6A2 [KO:K02266]
1340	COX6B1	cytochrome c oxidase subunit 6B1 [KO:K02267]
125965	COX6B2	cytochrome c oxidase subunit 6B2 [KO:K02267]
1345	COX6C	cytochrome c oxidase subunit 6C [KO:K02268]
1346	COX7A1	cytochrome c oxidase subunit 7A1 [KO:K02270]
1347	COX7A2	cytochrome c oxidase subunit 7A2 [KO:K02270]
9167	COX7A2L	cytochrome c oxidase subunit 7A2 like [KO:K02270]
1349	COX7B	cytochrome c oxidase subunit 7B [KO:K02271]
170712	COX7B2	cytochrome c oxidase subunit 7B2 [KO:K02271]
1350	COX7C	cytochrome c oxidase subunit 7C [KO:K02272]
341947	COX8C	cytochrome c oxidase subunit 8C [KO:K02273]
1351	COX8A	cytochrome c oxidase subunit 8A [KO:K02273]
1352	COX10	cytochrome c oxidase assembly factor heme A:farnesyltransferase COX10 [KO:K02257] [EC:2.5.1.141]
1353	COX11	cytochrome c oxidase copper chaperone COX11 [KO:K02258]
84987	COX14	cytochrome c oxidase assembly factor COX14 [KO:K18181]
1355	COX15	cytochrome c oxidase assembly homolog COX15 [KO:K02259]
51241	COX16	cytochrome c oxidase assembly factor COX16 [KO:K18182]
10063	COX17	cytochrome c oxidase copper chaperone COX17 [KO:K02260]
285521	COX18	cytochrome c oxidase assembly factor COX18 [KO:K17797]
90639	COX19	cytochrome c oxidase assembly factor COX19 [KO:K18183]
116228	COX20	cytochrome c oxidase assembly factor COX20 [KO:K18184]
55744	COA1	cytochrome c oxidase assembly factor 1 homolog [KO:K18173]
28958	COA3	cytochrome c oxidase assembly factor 3 [KO:K18175]
51287	COA4	cytochrome c oxidase assembly factor 4 homolog [KO:K18177]
493753	COA5	cytochrome c oxidase assembly factor 5 [KO:K18178]
388753	COA6	cytochrome c oxidase assembly factor 6 [KO:K18179]
65260	COA7	cytochrome c oxidase assembly factor 7 (putative) [KO:K18180]
498	ATP5F1A	ATP synthase F1 subunit alpha [KO:K02132]
506	ATP5F1B	ATP synthase F1 subunit beta [KO:K02133] [EC:7.1.2.2]
509	ATP5F1C	ATP synthase F1 subunit gamma [KO:K02136]
513	ATP5F1D	ATP synthase F1 subunit delta [KO:K02134]
514	ATP5F1E	ATP synthase F1 subunit epsilon [KO:K02135]
539	ATP5PO	ATP synthase peripheral stalk subunit OSCP [KO:K02137]
4508	ATP6	ATP synthase F0 subunit 6 [KO:K02126]
515	ATP5PB	ATP synthase peripheral stalk-membrane subunit b [KO:K02127]
516	ATP5MC1	ATP synthase membrane subunit c locus 1 [KO:K02128]
517	ATP5MC2	ATP synthase membrane subunit c locus 2 [KO:K02128]
518	ATP5MC3	ATP synthase membrane subunit c locus 3 [KO:K02128]
10476	ATP5PD	ATP synthase peripheral stalk subunit d [KO:K02138]
521	ATP5ME	ATP synthase membrane subunit e [KO:K02129]
9551	ATP5MF	ATP synthase membrane subunit f [KO:K02130]
522	ATP5PF	ATP synthase peripheral stalk subunit F6 [KO:K02131]
4509	ATP8	ATP synthase F0 subunit 8 [KO:K02125]
10632	ATP5MG	ATP synthase membrane subunit g [KO:K02140]
1376	CPT2	carnitine palmitoyltransferase 2 [KO:K08766] [EC:2.3.1.21]
123096	SLC25A29	solute carrier family 25 member 29 [KO:K15109]
788	SLC25A20	solute carrier family 25 member 20 [KO:K15109]
1374	CPT1A	carnitine palmitoyltransferase 1A [KO:K08765] [EC:2.3.1.21]
1375	CPT1B	carnitine palmitoyltransferase 1B [KO:K19523] [EC:2.3.1.21]
126129	CPT1C	carnitine palmitoyltransferase 1C [KO:K19524] [EC:2.3.1.21]

## Sheet: Huntington's disease
Huntington's disease
1211	CLTA	clathrin light chain A [KO:K04644]
1212	CLTB	clathrin light chain B [KO:K04645]
1213	CLTC	clathrin heavy chain [KO:K04646]
8218	CLTCL1	clathrin heavy chain like 1 [KO:K04646]
3092	HIP1	huntingtin interacting protein 1 [KO:K04559]
161	AP2A2	adaptor related protein complex 2 subunit alpha 2 [KO:K11824]
160	AP2A1	adaptor related protein complex 2 subunit alpha 1 [KO:K11824]
163	AP2B1	adaptor related protein complex 2 subunit beta 1 [KO:K11825]
1173	AP2M1	adaptor related protein complex 2 subunit mu 1 [KO:K11826]
1175	AP2S1	adaptor related protein complex 2 subunit sigma 1 [KO:K11827]
3064	HTT	huntingtin [KO:K04533]
55081	IFT57	intraflagellar transport 57 [KO:K04638]
841	CASP8	caspase 8 [KO:K04398] [EC:3.4.22.61]
836	CASP3	caspase 3 [KO:K02187] [EC:3.4.22.56]
2915	GRM5	glutamate metabotropic receptor 5 [KO:K04604]
2776	GNAQ	G protein subunit alpha q [KO:K04634]
23236	PLCB1	phospholipase C beta 1 [KO:K05858] [EC:3.1.4.11]
5330	PLCB2	phospholipase C beta 2 [KO:K05858] [EC:3.1.4.11]
5331	PLCB3	phospholipase C beta 3 [KO:K05858] [EC:3.1.4.11]
5332	PLCB4	phospholipase C beta 4 [KO:K05858] [EC:3.1.4.11]
2902	GRIN1	glutamate ionotropic receptor NMDA type subunit 1 [KO:K05208]
2904	GRIN2B	glutamate ionotropic receptor NMDA type subunit 2B [KO:K05210]
3708	ITPR1	inositol 1	4	5-trisphosphate receptor type 1 [KO:K04958]
1742	DLG4	discs large MAGUK scaffold protein 4 [KO:K11828]
7052	TGM2	transglutaminase 2 [KO:K05625] [EC:2.3.2.13]
5978	REST	RE1 silencing transcription factor [KO:K09222]
25942	SIN3A	SIN3 transcription regulator family member A [KO:K11644]
23186	RCOR1	REST corepressor 1 [KO:K11829]
3065	HDAC1	histone deacetylase 1 [KO:K06067] [EC:3.5.1.98]
3066	HDAC2	histone deacetylase 2 [KO:K06067] [EC:3.5.1.98]
5430	POLR2A	RNA polymerase II subunit A [KO:K03006] [EC:2.7.7.6]
5431	POLR2B	RNA polymerase II subunit B [KO:K03010] [EC:2.7.7.6]
5432	POLR2C	RNA polymerase II subunit C [KO:K03011]
5433	POLR2D	RNA polymerase II subunit D [KO:K03012]
5434	POLR2E	RNA polymerase II subunit E [KO:K03013]
5435	POLR2F	RNA polymerase II subunit F [KO:K03014]
5436	POLR2G	RNA polymerase II subunit G [KO:K03015]
5437	POLR2H	RNA polymerase II subunit H [KO:K03016]
5438	POLR2I	RNA polymerase II subunit I [KO:K03017]
5441	POLR2L	RNA polymerase II subunit L [KO:K03007]
5439	POLR2J	RNA polymerase II subunit J [KO:K03008]
548644	POLR2J3	RNA polymerase II subunit J3 [KO:K03008]
246721	POLR2J2	RNA polymerase II subunit J2 [KO:K03008]
5440	POLR2K	RNA polymerase II subunit K [KO:K03009]
627	BDNF	brain derived neurotrophic factor [KO:K04355]
1639	DCTN1	dynactin subunit 1 [KO:K04648]
10540	DCTN2	dynactin subunit 2 [KO:K10424]
51164	DCTN4	dynactin subunit 4 [KO:K10426]
9001	HAP1	huntingtin associated protein 1 [KO:K04647]
25981	DNAH1	dynein axonemal heavy chain 1 [KO:K10408]
55567	DNAH3	dynein axonemal heavy chain 3 [KO:K10408]
146754	DNAH2	dynein axonemal heavy chain 2 [KO:K10408]
56171	DNAH7	dynein axonemal heavy chain 7 [KO:K10408]
1767	DNAH5	dynein axonemal heavy chain 5 [KO:K10408]
1768	DNAH6	dynein axonemal heavy chain 6 [KO:K10408]
1770	DNAH9	dynein axonemal heavy chain 9 [KO:K10408]
8701	DNAH11	dynein axonemal heavy chain 11 [KO:K10408]
201625	DNAH12	dynein axonemal heavy chain 12 [KO:K10408]
127602	DNAH14	dynein axonemal heavy chain 14 [KO:K10408]
1769	DNAH8	dynein axonemal heavy chain 8 [KO:K10408]
196385	DNAH10	dynein axonemal heavy chain 10 [KO:K10408]
8632	DNAH17	dynein axonemal heavy chain 17 [KO:K10408]
7802	DNALI1	dynein axonemal light intermediate chain 1 [KO:K10410]
27019	DNAI1	dynein axonemal intermediate chain 1 [KO:K10409]
64446	DNAI2	dynein axonemal intermediate chain 2 [KO:K11143]
83544	DNAL1	dynein axonemal light chain 1 [KO:K10411]
10126	DNAL4	dynein axonemal light chain 4 [KO:K10412]
1387	CREBBP	CREB binding protein [KO:K04498] [EC:2.3.1.48]
2033	EP300	E1A binding protein p300 [KO:K04498] [EC:2.3.1.48]
6875	TAF4B	TATA-box binding protein associated factor 4b [KO:K03129]
6874	TAF4	TATA-box binding protein associated factor 4 [KO:K03129]
387332	TBPL2	TATA-box binding protein like 2 [KO:K03120]
9519	TBPL1	TATA-box binding protein like 1 [KO:K03120]
6908	TBP	TATA-box binding protein [KO:K03120]
6667	SP1	Sp1 transcription factor [KO:K04684]
1385	CREB1	cAMP responsive element binding protein 1 [KO:K05870]
10488	CREB3	cAMP responsive element binding protein 3 [KO:K09048]
90993	CREB3L1	cAMP responsive element binding protein 3 like 1 [KO:K09048]
64764	CREB3L2	cAMP responsive element binding protein 3 like 2 [KO:K09048]
84699	CREB3L3	cAMP responsive element binding protein 3 like 3 [KO:K09048]
148327	CREB3L4	cAMP responsive element binding protein 3 like 4 [KO:K09048]
9586	CREB5	cAMP responsive element binding protein 5 [KO:K09047]
10891	PPARGC1A	PPARG coactivator 1 alpha [KO:K07202]
5468	PPARG	peroxisome proliferator activated receptor gamma [KO:K08530]
7019	TFAM	transcription factor A	mitochondrial [KO:K11830]
4899	NRF1	nuclear respiratory factor 1 [KO:K11831]
6647	SOD1	superoxide dismutase 1 [KO:K04565] [EC:1.15.1.1]
6648	SOD2	superoxide dismutase 2 [KO:K04564] [EC:1.15.1.1]
257202	GPX6	glutathione peroxidase 6 [KO:K00432] [EC:1.11.1.9]
2882	GPX7	glutathione peroxidase 7 [KO:K00432] [EC:1.11.1.9]
2877	GPX2	glutathione peroxidase 2 [KO:K00432] [EC:1.11.1.9]
2878	GPX3	glutathione peroxidase 3 [KO:K00432] [EC:1.11.1.9]
2876	GPX1	glutathione peroxidase 1 [KO:K00432] [EC:1.11.1.9]
2880	GPX5	glutathione peroxidase 5 [KO:K00432] [EC:1.11.1.9]
493869	GPX8	glutathione peroxidase 8 (putative) [KO:K00432] [EC:1.11.1.9]
7350	UCP1	uncoupling protein 1 [KO:K08769]
7157	TP53	tumor protein p53 [KO:K04451]
581	BAX	BCL2 associated X	apoptosis regulator [KO:K02159]
27113	BBC3	BCL2 binding component 3 [KO:K10132]
4723	NDUFV1	NADH:ubiquinone oxidoreductase core subunit V1 [KO:K03942] [EC:7.1.1.2 1.6.99.3]
4729	NDUFV2	NADH:ubiquinone oxidoreductase core subunit V2 [KO:K03943] [EC:7.1.1.2 1.6.99.3]
4731	NDUFV3	NADH:ubiquinone oxidoreductase subunit V3 [KO:K03944]
4694	NDUFA1	NADH:ubiquinone oxidoreductase subunit A1 [KO:K03945]
4695	NDUFA2	NADH:ubiquinone oxidoreductase subunit A2 [KO:K03946]
4696	NDUFA3	NADH:ubiquinone oxidoreductase subunit A3 [KO:K03947]
4697	NDUFA4	NDUFA4 mitochondrial complex associated [KO:K03948]
56901	NDUFA4L2	NDUFA4 mitochondrial complex associated like 2 [KO:K03948]
4698	NDUFA5	NADH:ubiquinone oxidoreductase subunit A5 [KO:K03949]
4700	NDUFA6	NADH:ubiquinone oxidoreductase subunit A6 [KO:K03950]
4701	NDUFA7	NADH:ubiquinone oxidoreductase subunit A7 [KO:K03951]
4702	NDUFA8	NADH:ubiquinone oxidoreductase subunit A8 [KO:K03952]
4704	NDUFA9	NADH:ubiquinone oxidoreductase subunit A9 [KO:K03953]
4705	NDUFA10	NADH:ubiquinone oxidoreductase subunit A10 [KO:K03954]
4706	NDUFAB1	NADH:ubiquinone oxidoreductase subunit AB1 [KO:K03955]
126328	NDUFA11	NADH:ubiquinone oxidoreductase subunit A11 [KO:K03956]
55967	NDUFA12	NADH:ubiquinone oxidoreductase subunit A12 [KO:K11352]
51079	NDUFA13	NADH:ubiquinone oxidoreductase subunit A13 [KO:K11353]
4707	NDUFB1	NADH:ubiquinone oxidoreductase subunit B1 [KO:K03957]
4708	NDUFB2	NADH:ubiquinone oxidoreductase subunit B2 [KO:K03958]
4709	NDUFB3	NADH:ubiquinone oxidoreductase subunit B3 [KO:K03959]
4710	NDUFB4	NADH:ubiquinone oxidoreductase subunit B4 [KO:K03960]
4711	NDUFB5	NADH:ubiquinone oxidoreductase subunit B5 [KO:K03961]
4712	NDUFB6	NADH:ubiquinone oxidoreductase subunit B6 [KO:K03962]
4713	NDUFB7	NADH:ubiquinone oxidoreductase subunit B7 [KO:K03963]
4714	NDUFB8	NADH:ubiquinone oxidoreductase subunit B8 [KO:K03964]
4715	NDUFB9	NADH:ubiquinone oxidoreductase subunit B9 [KO:K03965]
4716	NDUFB10	NADH:ubiquinone oxidoreductase subunit B10 [KO:K03966]
54539	NDUFB11	NADH:ubiquinone oxidoreductase subunit B11 [KO:K11351]
4719	NDUFS1	NADH:ubiquinone oxidoreductase core subunit S1 [KO:K03934] [EC:7.1.1.2 1.6.99.3]
4720	NDUFS2	NADH:ubiquinone oxidoreductase core subunit S2 [KO:K03935] [EC:7.1.1.2 1.6.99.3]
4722	NDUFS3	NADH:ubiquinone oxidoreductase core subunit S3 [KO:K03936] [EC:7.1.1.2 1.6.99.3]
4724	NDUFS4	NADH:ubiquinone oxidoreductase subunit S4 [KO:K03937]
4725	NDUFS5	NADH:ubiquinone oxidoreductase subunit S5 [KO:K03938]
4726	NDUFS6	NADH:ubiquinone oxidoreductase subunit S6 [KO:K03939]
374291	NDUFS7	NADH:ubiquinone oxidoreductase core subunit S7 [KO:K03940] [EC:7.1.1.2 1.6.99.3]
4728	NDUFS8	NADH:ubiquinone oxidoreductase core subunit S8 [KO:K03941] [EC:7.1.1.2 1.6.99.3]
4717	NDUFC1	NADH:ubiquinone oxidoreductase subunit C1 [KO:K03967]
4718	NDUFC2	NADH:ubiquinone oxidoreductase subunit C2 [KO:K03968]
100532726	NDUFC2-KCTD14	NDUFC2-KCTD14 readthrough [KO:K03968]
6389	SDHA	succinate dehydrogenase complex flavoprotein subunit A [KO:K00234] [EC:1.3.5.1]
6390	SDHB	succinate dehydrogenase complex iron sulfur subunit B [KO:K00235] [EC:1.3.5.1]
6391	SDHC	succinate dehydrogenase complex subunit C [KO:K00236]
6392	SDHD	succinate dehydrogenase complex subunit D [KO:K00237]
7386	UQCRFS1	ubiquinol-cytochrome c reductase	Rieske iron-sulfur polypeptide 1 [KO:K00411] [EC:7.1.1.8]
4519	CYTB	cytochrome b [KO:K00412]
1537	CYC1	cytochrome c1 [KO:K00413]
7384	UQCRC1	ubiquinol-cytochrome c reductase core protein 1 [KO:K00414]
7385	UQCRC2	ubiquinol-cytochrome c reductase core protein 2 [KO:K00415]
7388	UQCRH	ubiquinol-cytochrome c reductase hinge protein [KO:K00416]
440567	UQCRHL	ubiquinol-cytochrome c reductase hinge protein like [KO:K00416]
7381	UQCRB	ubiquinol-cytochrome c reductase binding protein [KO:K00417]
27089	UQCRQ	ubiquinol-cytochrome c reductase complex III subunit VII [KO:K00418]
29796	UQCR10	ubiquinol-cytochrome c reductase	complex III subunit X [KO:K00419]
10975	UQCR11	ubiquinol-cytochrome c reductase	complex III subunit XI [KO:K00420]
4514	COX3	cytochrome c oxidase III [KO:K02262]
4512	COX1	cytochrome c oxidase subunit I [KO:K02256] [EC:7.1.1.9]
4513	COX2	cytochrome c oxidase subunit II [KO:K02261]
84701	COX4I2	cytochrome c oxidase subunit 4I2 [KO:K02263]
1327	COX4I1	cytochrome c oxidase subunit 4I1 [KO:K02263]
9377	COX5A	cytochrome c oxidase subunit 5A [KO:K02264]
1329	COX5B	cytochrome c oxidase subunit 5B [KO:K02265]
1337	COX6A1	cytochrome c oxidase subunit 6A1 [KO:K02266]
1339	COX6A2	cytochrome c oxidase subunit 6A2 [KO:K02266]
1340	COX6B1	cytochrome c oxidase subunit 6B1 [KO:K02267]
125965	COX6B2	cytochrome c oxidase subunit 6B2 [KO:K02267]
1345	COX6C	cytochrome c oxidase subunit 6C [KO:K02268]
1346	COX7A1	cytochrome c oxidase subunit 7A1 [KO:K02270]
1347	COX7A2	cytochrome c oxidase subunit 7A2 [KO:K02270]
9167	COX7A2L	cytochrome c oxidase subunit 7A2 like [KO:K02270]
1349	COX7B	cytochrome c oxidase subunit 7B [KO:K02271]
170712	COX7B2	cytochrome c oxidase subunit 7B2 [KO:K02271]
1350	COX7C	cytochrome c oxidase subunit 7C [KO:K02272]
341947	COX8C	cytochrome c oxidase subunit 8C [KO:K02273]
1351	COX8A	cytochrome c oxidase subunit 8A [KO:K02273]
498	ATP5F1A	ATP synthase F1 subunit alpha [KO:K02132]
506	ATP5F1B	ATP synthase F1 subunit beta [KO:K02133] [EC:7.1.2.2]
509	ATP5F1C	ATP synthase F1 subunit gamma [KO:K02136]
513	ATP5F1D	ATP synthase F1 subunit delta [KO:K02134]
514	ATP5F1E	ATP synthase F1 subunit epsilon [KO:K02135]
4508	ATP6	ATP synthase F0 subunit 6 [KO:K02126]
515	ATP5PB	ATP synthase peripheral stalk-membrane subunit b [KO:K02127]
516	ATP5MC1	ATP synthase membrane subunit c locus 1 [KO:K02128]
517	ATP5MC2	ATP synthase membrane subunit c locus 2 [KO:K02128]
518	ATP5MC3	ATP synthase membrane subunit c locus 3 [KO:K02128]
10476	ATP5PD	ATP synthase peripheral stalk subunit d [KO:K02138]
539	ATP5PO	ATP synthase peripheral stalk subunit OSCP [KO:K02137]
522	ATP5PF	ATP synthase peripheral stalk subunit F6 [KO:K02131]
4509	ATP8	ATP synthase F0 subunit 8 [KO:K02125]
7416	VDAC1	voltage dependent anion channel 1 [KO:K05862]
7417	VDAC2	voltage dependent anion channel 2 [KO:K15040]
7419	VDAC3	voltage dependent anion channel 3 [KO:K15041]
291	SLC25A4	solute carrier family 25 member 4 [KO:K05863]
292	SLC25A5	solute carrier family 25 member 5 [KO:K05863]
293	SLC25A6	solute carrier family 25 member 6 [KO:K05863]
83447	SLC25A31	solute carrier family 25 member 31 [KO:K05863]
10105	PPIF	peptidylprolyl isomerase F [KO:K09565] [EC:5.2.1.8]
54205	CYCS	cytochrome c	somatic [KO:K08738]
317	APAF1	apoptotic peptidase activating factor 1 [KO:K02084]
842	CASP9	caspase 9 [KO:K04399] [EC:3.4.22.62]

## Sheet: NAFLD
Non-alcoholic fatty liver disease (NAFLD)
3569	IL6	interleukin 6 [KO:K05405]
3570	IL6R	interleukin 6 receptor [KO:K05055]
9021	SOCS3	suppressor of cytokine signaling 3 [KO:K04696]
7124	TNF	tumor necrosis factor [KO:K03156]
7132	TNFRSF1A	TNF receptor superfamily member 1A [KO:K03158]
4790	NFKB1	nuclear factor kappa B subunit 1 [KO:K02580]
5970	RELA	RELA proto-oncogene	NF-kB subunit [KO:K04735]
3630	INS	insulin [KO:K04526]
3643	INSR	insulin receptor [KO:K04527] [EC:2.7.10.1]
3667	IRS1	insulin receptor substrate 1 [KO:K16172]
8660	IRS2	insulin receptor substrate 2 [KO:K07187]
5290	PIK3CA	phosphatidylinositol-4	5-bisphosphate 3-kinase catalytic subunit alpha [KO:K00922] [EC:2.7.1.153]
5293	PIK3CD	phosphatidylinositol-4	5-bisphosphate 3-kinase catalytic subunit delta [KO:K00922] [EC:2.7.1.153]
5291	PIK3CB	phosphatidylinositol-4	5-bisphosphate 3-kinase catalytic subunit beta [KO:K00922] [EC:2.7.1.153]
5295	PIK3R1	phosphoinositide-3-kinase regulatory subunit 1 [KO:K02649]
5296	PIK3R2	phosphoinositide-3-kinase regulatory subunit 2 [KO:K02649]
8503	PIK3R3	phosphoinositide-3-kinase regulatory subunit 3 [KO:K02649]
207	AKT1	AKT serine/threonine kinase 1 [KO:K04456] [EC:2.7.11.1]
208	AKT2	AKT serine/threonine kinase 2 [KO:K04456] [EC:2.7.11.1]
10000	AKT3	AKT serine/threonine kinase 3 [KO:K04456] [EC:2.7.11.1]
2931	GSK3A	glycogen synthase kinase 3 alpha [KO:K08822] [EC:2.7.11.26]
2932	GSK3B	glycogen synthase kinase 3 beta [KO:K03083] [EC:2.7.11.26]
10062	NR1H3	nuclear receptor subfamily 1 group H member 3 [KO:K08536]
6256	RXRA	retinoid X receptor alpha [KO:K08524]
6720	SREBF1	sterol regulatory element binding transcription factor 1 [KO:K07197]
6945	MLX	MAX dimerization protein MLX [KO:K09113]
22877	MLXIP	MLX interacting protein [KO:K09113]
51085	MLXIPL	MLX interacting protein like [KO:K09113]
5313	PKLR	pyruvate kinase L/R [KO:K12406] [EC:2.7.1.40]
3952	LEP	leptin [KO:K05424]
3953	LEPR	leptin receptor [KO:K05062]
9370	ADIPOQ	adiponectin	C1Q and collagen domain containing [KO:K07296]
51094	ADIPOR1	adiponectin receptor 1 [KO:K07297]
79602	ADIPOR2	adiponectin receptor 2 [KO:K07297]
5562	PRKAA1	protein kinase AMP-activated catalytic subunit alpha 1 [KO:K07198] [EC:2.7.11.11]
5563	PRKAA2	protein kinase AMP-activated catalytic subunit alpha 2 [KO:K07198] [EC:2.7.11.11]
5564	PRKAB1	protein kinase AMP-activated non-catalytic subunit beta 1 [KO:K07199]
5565	PRKAB2	protein kinase AMP-activated non-catalytic subunit beta 2 [KO:K07199]
5571	PRKAG1	protein kinase AMP-activated non-catalytic subunit gamma 1 [KO:K07200]
53632	PRKAG3	protein kinase AMP-activated non-catalytic subunit gamma 3 [KO:K07200]
51422	PRKAG2	protein kinase AMP-activated non-catalytic subunit gamma 2 [KO:K07200]
5465	PPARA	peroxisome proliferator activated receptor alpha [KO:K07294]
998	CDC42	cell division cycle 42 [KO:K04393]
5879	RAC1	Rac family small GTPase 1 [KO:K04392]
4296	MAP3K11	mitogen-activated protein kinase kinase kinase 11 [KO:K04419] [EC:2.7.11.25]
5599	MAPK8	mitogen-activated protein kinase 8 [KO:K04440] [EC:2.7.11.24]
5602	MAPK10	mitogen-activated protein kinase 10 [KO:K04440] [EC:2.7.11.24]
5601	MAPK9	mitogen-activated protein kinase 9 [KO:K04440] [EC:2.7.11.24]
83737	ITCH	itchy E3 ubiquitin protein ligase [KO:K05632] [EC:2.3.2.26]
2081	ERN1	endoplasmic reticulum to nucleus signaling 1 [KO:K08852] [EC:2.7.11.1 3.1.26.-]
7186	TRAF2	TNF receptor associated factor 2 [KO:K03173] [EC:2.3.2.27]
4217	MAP3K5	mitogen-activated protein kinase kinase kinase 5 [KO:K04426] [EC:2.7.11.25]
3725	JUN	Jun proto-oncogene	AP-1 transcription factor subunit [KO:K04448]
3552	IL1A	interleukin 1 alpha [KO:K04383]
3553	IL1B	interleukin 1 beta [KO:K04519]
3551	IKBKB	inhibitor of nuclear factor kappa B kinase subunit beta [KO:K07209] [EC:2.7.11.10]
7494	XBP1	X-box binding protein 1 [KO:K09027]
1050	CEBPA	CCAAT enhancer binding protein alpha [KO:K09055]
1571	CYP2E1	cytochrome P450 family 2 subfamily E member 1 [KO:K07415] [EC:1.14.13.-]
356	FASLG	Fas ligand [KO:K04389]
3576	CXCL8	C-X-C motif chemokine ligand 8 [KO:K10030]
7040	TGFB1	transforming growth factor beta 1 [KO:K13375]
9451	EIF2AK3	eukaryotic translation initiation factor 2 alpha kinase 3 [KO:K08860] [EC:2.7.11.1]
1965	EIF2S1	eukaryotic translation initiation factor 2 subunit alpha [KO:K03237]
468	ATF4	activating transcription factor 4 [KO:K04374]
1649	DDIT3	DNA damage inducible transcript 3 [KO:K04452]
10018	BCL2L11	BCL2 like 11 [KO:K16341]
581	BAX	BCL2 associated X	apoptosis regulator [KO:K02159]
355	FAS	Fas cell surface death receptor [KO:K04390]
841	CASP8	caspase 8 [KO:K04398] [EC:3.4.22.61]
637	BID	BH3 interacting domain death agonist [KO:K04726]
54205	CYCS	cytochrome c	somatic [KO:K08738]
836	CASP3	caspase 3 [KO:K02187] [EC:3.4.22.56]
840	CASP7	caspase 7 [KO:K04397] [EC:3.4.22.60]
4723	NDUFV1	NADH:ubiquinone oxidoreductase core subunit V1 [KO:K03942] [EC:7.1.1.2 1.6.99.3]
4729	NDUFV2	NADH:ubiquinone oxidoreductase core subunit V2 [KO:K03943] [EC:7.1.1.2 1.6.99.3]
4731	NDUFV3	NADH:ubiquinone oxidoreductase subunit V3 [KO:K03944]
4694	NDUFA1	NADH:ubiquinone oxidoreductase subunit A1 [KO:K03945]
4695	NDUFA2	NADH:ubiquinone oxidoreductase subunit A2 [KO:K03946]
4696	NDUFA3	NADH:ubiquinone oxidoreductase subunit A3 [KO:K03947]
4697	NDUFA4	NDUFA4 mitochondrial complex associated [KO:K03948]
56901	NDUFA4L2	NDUFA4 mitochondrial complex associated like 2 [KO:K03948]
4698	NDUFA5	NADH:ubiquinone oxidoreductase subunit A5 [KO:K03949]
4700	NDUFA6	NADH:ubiquinone oxidoreductase subunit A6 [KO:K03950]
4701	NDUFA7	NADH:ubiquinone oxidoreductase subunit A7 [KO:K03951]
4702	NDUFA8	NADH:ubiquinone oxidoreductase subunit A8 [KO:K03952]
4704	NDUFA9	NADH:ubiquinone oxidoreductase subunit A9 [KO:K03953]
4705	NDUFA10	NADH:ubiquinone oxidoreductase subunit A10 [KO:K03954]
4706	NDUFAB1	NADH:ubiquinone oxidoreductase subunit AB1 [KO:K03955]
126328	NDUFA11	NADH:ubiquinone oxidoreductase subunit A11 [KO:K03956]
55967	NDUFA12	NADH:ubiquinone oxidoreductase subunit A12 [KO:K11352]
51079	NDUFA13	NADH:ubiquinone oxidoreductase subunit A13 [KO:K11353]
4707	NDUFB1	NADH:ubiquinone oxidoreductase subunit B1 [KO:K03957]
4708	NDUFB2	NADH:ubiquinone oxidoreductase subunit B2 [KO:K03958]
4709	NDUFB3	NADH:ubiquinone oxidoreductase subunit B3 [KO:K03959]
4710	NDUFB4	NADH:ubiquinone oxidoreductase subunit B4 [KO:K03960]
4711	NDUFB5	NADH:ubiquinone oxidoreductase subunit B5 [KO:K03961]
4712	NDUFB6	NADH:ubiquinone oxidoreductase subunit B6 [KO:K03962]
4713	NDUFB7	NADH:ubiquinone oxidoreductase subunit B7 [KO:K03963]
4714	NDUFB8	NADH:ubiquinone oxidoreductase subunit B8 [KO:K03964]
4715	NDUFB9	NADH:ubiquinone oxidoreductase subunit B9 [KO:K03965]
4716	NDUFB10	NADH:ubiquinone oxidoreductase subunit B10 [KO:K03966]
54539	NDUFB11	NADH:ubiquinone oxidoreductase subunit B11 [KO:K11351]
4719	NDUFS1	NADH:ubiquinone oxidoreductase core subunit S1 [KO:K03934] [EC:7.1.1.2 1.6.99.3]
4720	NDUFS2	NADH:ubiquinone oxidoreductase core subunit S2 [KO:K03935] [EC:7.1.1.2 1.6.99.3]
4722	NDUFS3	NADH:ubiquinone oxidoreductase core subunit S3 [KO:K03936] [EC:7.1.1.2 1.6.99.3]
4724	NDUFS4	NADH:ubiquinone oxidoreductase subunit S4 [KO:K03937]
4725	NDUFS5	NADH:ubiquinone oxidoreductase subunit S5 [KO:K03938]
4726	NDUFS6	NADH:ubiquinone oxidoreductase subunit S6 [KO:K03939]
374291	NDUFS7	NADH:ubiquinone oxidoreductase core subunit S7 [KO:K03940] [EC:7.1.1.2 1.6.99.3]
4728	NDUFS8	NADH:ubiquinone oxidoreductase core subunit S8 [KO:K03941] [EC:7.1.1.2 1.6.99.3]
4717	NDUFC1	NADH:ubiquinone oxidoreductase subunit C1 [KO:K03967]
4718	NDUFC2	NADH:ubiquinone oxidoreductase subunit C2 [KO:K03968]
100532726	NDUFC2-KCTD14	NDUFC2-KCTD14 readthrough [KO:K03968]
6389	SDHA	succinate dehydrogenase complex flavoprotein subunit A [KO:K00234] [EC:1.3.5.1]
6390	SDHB	succinate dehydrogenase complex iron sulfur subunit B [KO:K00235] [EC:1.3.5.1]
6391	SDHC	succinate dehydrogenase complex subunit C [KO:K00236]
6392	SDHD	succinate dehydrogenase complex subunit D [KO:K00237]
7386	UQCRFS1	ubiquinol-cytochrome c reductase	Rieske iron-sulfur polypeptide 1 [KO:K00411] [EC:7.1.1.8]
4519	CYTB	cytochrome b [KO:K00412]
1537	CYC1	cytochrome c1 [KO:K00413]
7384	UQCRC1	ubiquinol-cytochrome c reductase core protein 1 [KO:K00414]
7385	UQCRC2	ubiquinol-cytochrome c reductase core protein 2 [KO:K00415]
7388	UQCRH	ubiquinol-cytochrome c reductase hinge protein [KO:K00416]
440567	UQCRHL	ubiquinol-cytochrome c reductase hinge protein like [KO:K00416]
7381	UQCRB	ubiquinol-cytochrome c reductase binding protein [KO:K00417]
27089	UQCRQ	ubiquinol-cytochrome c reductase complex III subunit VII [KO:K00418]
29796	UQCR10	ubiquinol-cytochrome c reductase	complex III subunit X [KO:K00419]
10975	UQCR11	ubiquinol-cytochrome c reductase	complex III subunit XI [KO:K00420]
4514	COX3	cytochrome c oxidase III [KO:K02262]
4512	COX1	cytochrome c oxidase subunit I [KO:K02256] [EC:7.1.1.9]
4513	COX2	cytochrome c oxidase subunit II [KO:K02261]
84701	COX4I2	cytochrome c oxidase subunit 4I2 [KO:K02263]
1327	COX4I1	cytochrome c oxidase subunit 4I1 [KO:K02263]
9377	COX5A	cytochrome c oxidase subunit 5A [KO:K02264]
1329	COX5B	cytochrome c oxidase subunit 5B [KO:K02265]
1337	COX6A1	cytochrome c oxidase subunit 6A1 [KO:K02266]
1339	COX6A2	cytochrome c oxidase subunit 6A2 [KO:K02266]
1340	COX6B1	cytochrome c oxidase subunit 6B1 [KO:K02267]
125965	COX6B2	cytochrome c oxidase subunit 6B2 [KO:K02267]
1345	COX6C	cytochrome c oxidase subunit 6C [KO:K02268]
1346	COX7A1	cytochrome c oxidase subunit 7A1 [KO:K02270]
1347	COX7A2	cytochrome c oxidase subunit 7A2 [KO:K02270]
9167	COX7A2L	cytochrome c oxidase subunit 7A2 like [KO:K02270]
1349	COX7B	cytochrome c oxidase subunit 7B [KO:K02271]
170712	COX7B2	cytochrome c oxidase subunit 7B2 [KO:K02271]
1350	COX7C	cytochrome c oxidase subunit 7C [KO:K02272]
341947	COX8C	cytochrome c oxidase subunit 8C [KO:K02273]
1351	COX8A	cytochrome c oxidase subunit 8A [KO:K02273]

## Sheet: Oxidative phosphorylation
Oxidative phosphorylation
4535	ND1	NADH dehydrogenase	subunit 1 (complex I) [KO:K03878] [EC:7.1.1.2]
4536	ND2	MTND2 [KO:K03879] [EC:7.1.1.2]
4537	ND3	NADH dehydrogenase	subunit 3 (complex I) [KO:K03880] [EC:7.1.1.2]
4538	ND4	NADH dehydrogenase	subunit 4 (complex I) [KO:K03881] [EC:7.1.1.2]
4539	ND4L	NADH dehydrogenase	subunit 4L (complex I) [KO:K03882] [EC:7.1.1.2]
4540	ND5	NADH dehydrogenase	subunit 5 (complex I) [KO:K03883] [EC:7.1.1.2]
4541	ND6	NADH dehydrogenase	subunit 6 (complex I) [KO:K03884] [EC:7.1.1.2]
4719	NDUFS1	NADH:ubiquinone oxidoreductase core subunit S1 [KO:K03934] [EC:7.1.1.2 1.6.99.3]
4720	NDUFS2	NADH:ubiquinone oxidoreductase core subunit S2 [KO:K03935] [EC:7.1.1.2 1.6.99.3]
4722	NDUFS3	NADH:ubiquinone oxidoreductase core subunit S3 [KO:K03936] [EC:7.1.1.2 1.6.99.3]
4724	NDUFS4	NADH:ubiquinone oxidoreductase subunit S4 [KO:K03937]
4725	NDUFS5	NADH:ubiquinone oxidoreductase subunit S5 [KO:K03938]
4726	NDUFS6	NADH:ubiquinone oxidoreductase subunit S6 [KO:K03939]
374291	NDUFS7	NADH:ubiquinone oxidoreductase core subunit S7 [KO:K03940] [EC:7.1.1.2 1.6.99.3]
4728	NDUFS8	NADH:ubiquinone oxidoreductase core subunit S8 [KO:K03941] [EC:7.1.1.2 1.6.99.3]
4723	NDUFV1	NADH:ubiquinone oxidoreductase core subunit V1 [KO:K03942] [EC:7.1.1.2 1.6.99.3]
4729	NDUFV2	NADH:ubiquinone oxidoreductase core subunit V2 [KO:K03943] [EC:7.1.1.2 1.6.99.3]
4731	NDUFV3	NADH:ubiquinone oxidoreductase subunit V3 [KO:K03944]
4694	NDUFA1	NADH:ubiquinone oxidoreductase subunit A1 [KO:K03945]
4695	NDUFA2	NADH:ubiquinone oxidoreductase subunit A2 [KO:K03946]
4696	NDUFA3	NADH:ubiquinone oxidoreductase subunit A3 [KO:K03947]
4697	NDUFA4	NDUFA4 mitochondrial complex associated [KO:K03948]
56901	NDUFA4L2	NDUFA4 mitochondrial complex associated like 2 [KO:K03948]
4698	NDUFA5	NADH:ubiquinone oxidoreductase subunit A5 [KO:K03949]
4700	NDUFA6	NADH:ubiquinone oxidoreductase subunit A6 [KO:K03950]
4701	NDUFA7	NADH:ubiquinone oxidoreductase subunit A7 [KO:K03951]
4702	NDUFA8	NADH:ubiquinone oxidoreductase subunit A8 [KO:K03952]
4704	NDUFA9	NADH:ubiquinone oxidoreductase subunit A9 [KO:K03953]
4705	NDUFA10	NADH:ubiquinone oxidoreductase subunit A10 [KO:K03954]
4706	NDUFAB1	NADH:ubiquinone oxidoreductase subunit AB1 [KO:K03955]
126328	NDUFA11	NADH:ubiquinone oxidoreductase subunit A11 [KO:K03956]
55967	NDUFA12	NADH:ubiquinone oxidoreductase subunit A12 [KO:K11352]
51079	NDUFA13	NADH:ubiquinone oxidoreductase subunit A13 [KO:K11353]
4707	NDUFB1	NADH:ubiquinone oxidoreductase subunit B1 [KO:K03957]
4708	NDUFB2	NADH:ubiquinone oxidoreductase subunit B2 [KO:K03958]
4709	NDUFB3	NADH:ubiquinone oxidoreductase subunit B3 [KO:K03959]
4710	NDUFB4	NADH:ubiquinone oxidoreductase subunit B4 [KO:K03960]
4711	NDUFB5	NADH:ubiquinone oxidoreductase subunit B5 [KO:K03961]
4712	NDUFB6	NADH:ubiquinone oxidoreductase subunit B6 [KO:K03962]
4713	NDUFB7	NADH:ubiquinone oxidoreductase subunit B7 [KO:K03963]
4714	NDUFB8	NADH:ubiquinone oxidoreductase subunit B8 [KO:K03964]
4715	NDUFB9	NADH:ubiquinone oxidoreductase subunit B9 [KO:K03965]
4716	NDUFB10	NADH:ubiquinone oxidoreductase subunit B10 [KO:K03966]
54539	NDUFB11	NADH:ubiquinone oxidoreductase subunit B11 [KO:K11351]
4717	NDUFC1	NADH:ubiquinone oxidoreductase subunit C1 [KO:K03967]
4718	NDUFC2	NADH:ubiquinone oxidoreductase subunit C2 [KO:K03968]
100532726	NDUFC2-KCTD14	NDUFC2-KCTD14 readthrough [KO:K03968]
6389	SDHA	succinate dehydrogenase complex flavoprotein subunit A [KO:K00234] [EC:1.3.5.1]
6390	SDHB	succinate dehydrogenase complex iron sulfur subunit B [KO:K00235] [EC:1.3.5.1]
6391	SDHC	succinate dehydrogenase complex subunit C [KO:K00236]
6392	SDHD	succinate dehydrogenase complex subunit D [KO:K00237]
7386	UQCRFS1	ubiquinol-cytochrome c reductase	Rieske iron-sulfur polypeptide 1 [KO:K00411] [EC:7.1.1.8]
4519	CYTB	cytochrome b [KO:K00412]
1537	CYC1	cytochrome c1 [KO:K00413]
7384	UQCRC1	ubiquinol-cytochrome c reductase core protein 1 [KO:K00414]
7385	UQCRC2	ubiquinol-cytochrome c reductase core protein 2 [KO:K00415]
7388	UQCRH	ubiquinol-cytochrome c reductase hinge protein [KO:K00416]
440567	UQCRHL	ubiquinol-cytochrome c reductase hinge protein like [KO:K00416]
7381	UQCRB	ubiquinol-cytochrome c reductase binding protein [KO:K00417]
27089	UQCRQ	ubiquinol-cytochrome c reductase complex III subunit VII [KO:K00418]
29796	UQCR10	ubiquinol-cytochrome c reductase	complex III subunit X [KO:K00419]
10975	UQCR11	ubiquinol-cytochrome c reductase	complex III subunit XI [KO:K00420]
1352	COX10	cytochrome c oxidase assembly factor heme A:farnesyltransferase COX10 [KO:K02257] [EC:2.5.1.141]
4514	COX3	cytochrome c oxidase III [KO:K02262]
4512	COX1	cytochrome c oxidase subunit I [KO:K02256] [EC:7.1.1.9]
4513	COX2	cytochrome c oxidase subunit II [KO:K02261]
84701	COX4I2	cytochrome c oxidase subunit 4I2 [KO:K02263]
1327	COX4I1	cytochrome c oxidase subunit 4I1 [KO:K02263]
9377	COX5A	cytochrome c oxidase subunit 5A [KO:K02264]
1329	COX5B	cytochrome c oxidase subunit 5B [KO:K02265]
1337	COX6A1	cytochrome c oxidase subunit 6A1 [KO:K02266]
1339	COX6A2	cytochrome c oxidase subunit 6A2 [KO:K02266]
1340	COX6B1	cytochrome c oxidase subunit 6B1 [KO:K02267]
125965	COX6B2	cytochrome c oxidase subunit 6B2 [KO:K02267]
1345	COX6C	cytochrome c oxidase subunit 6C [KO:K02268]
1346	COX7A1	cytochrome c oxidase subunit 7A1 [KO:K02270]
1347	COX7A2	cytochrome c oxidase subunit 7A2 [KO:K02270]
9167	COX7A2L	cytochrome c oxidase subunit 7A2 like [KO:K02270]
1349	COX7B	cytochrome c oxidase subunit 7B [KO:K02271]
170712	COX7B2	cytochrome c oxidase subunit 7B2 [KO:K02271]
1350	COX7C	cytochrome c oxidase subunit 7C [KO:K02272]
341947	COX8C	cytochrome c oxidase subunit 8C [KO:K02273]
1351	COX8A	cytochrome c oxidase subunit 8A [KO:K02273]
1353	COX11	cytochrome c oxidase copper chaperone COX11 [KO:K02258]
1355	COX15	cytochrome c oxidase assembly homolog COX15 [KO:K02259]
10063	COX17	cytochrome c oxidase copper chaperone COX17 [KO:K02260]
498	ATP5F1A	ATP synthase F1 subunit alpha [KO:K02132]
506	ATP5F1B	ATP synthase F1 subunit beta [KO:K02133] [EC:7.1.2.2]
509	ATP5F1C	ATP synthase F1 subunit gamma [KO:K02136]
513	ATP5F1D	ATP synthase F1 subunit delta [KO:K02134]
514	ATP5F1E	ATP synthase F1 subunit epsilon [KO:K02135]
539	ATP5PO	ATP synthase peripheral stalk subunit OSCP [KO:K02137]
4508	ATP6	ATP synthase F0 subunit 6 [KO:K02126]
515	ATP5PB	ATP synthase peripheral stalk-membrane subunit b [KO:K02127]
516	ATP5MC1	ATP synthase membrane subunit c locus 1 [KO:K02128]
517	ATP5MC2	ATP synthase membrane subunit c locus 2 [KO:K02128]
518	ATP5MC3	ATP synthase membrane subunit c locus 3 [KO:K02128]
10476	ATP5PD	ATP synthase peripheral stalk subunit d [KO:K02138]
521	ATP5ME	ATP synthase membrane subunit e [KO:K02129]
9551	ATP5MF	ATP synthase membrane subunit f [KO:K02130]
10632	ATP5MG	ATP synthase membrane subunit g [KO:K02140]
522	ATP5PF	ATP synthase peripheral stalk subunit F6 [KO:K02131]
4509	ATP8	ATP synthase F0 subunit 8 [KO:K02125]
523	ATP6V1A	ATPase H+ transporting V1 subunit A [KO:K02145] [EC:7.1.2.2]
525	ATP6V1B1	ATPase H+ transporting V1 subunit B1 [KO:K02147]
526	ATP6V1B2	ATPase H+ transporting V1 subunit B2 [KO:K02147]
245973	ATP6V1C2	ATPase H+ transporting V1 subunit C2 [KO:K02148]
528	ATP6V1C1	ATPase H+ transporting V1 subunit C1 [KO:K02148]
51382	ATP6V1D	ATPase H+ transporting V1 subunit D [KO:K02149]
90423	ATP6V1E2	ATPase H+ transporting V1 subunit E2 [KO:K02150]
529	ATP6V1E1	ATPase H+ transporting V1 subunit E1 [KO:K02150]
9296	ATP6V1F	ATPase H+ transporting V1 subunit F [KO:K02151]
9550	ATP6V1G1	ATPase H+ transporting V1 subunit G1 [KO:K02152]
127124	ATP6V1G3	ATPase H+ transporting V1 subunit G3 [KO:K02152]
534	ATP6V1G2	ATPase H+ transporting V1 subunit G2 [KO:K02152]
51606	ATP6V1H	ATPase H+ transporting V1 subunit H [KO:K02144]
10312	TCIRG1	T cell immune regulator 1	ATPase H+ transporting V0 subunit a3 [KO:K02154]
23545	ATP6V0A2	ATPase H+ transporting V0 subunit a2 [KO:K02154]
50617	ATP6V0A4	ATPase H+ transporting V0 subunit a4 [KO:K02154]
535	ATP6V0A1	ATPase H+ transporting V0 subunit a1 [KO:K02154]
527	ATP6V0C	ATPase H+ transporting V0 subunit c [KO:K02155]
533	ATP6V0B	ATPase H+ transporting V0 subunit b [KO:K03661]
9114	ATP6V0D1	ATPase H+ transporting V0 subunit d1 [KO:K02146]
245972	ATP6V0D2	ATPase H+ transporting V0 subunit d2 [KO:K02146]
8992	ATP6V0E1	ATPase H+ transporting V0 subunit e1 [KO:K02153]
155066	ATP6V0E2	ATPase H+ transporting V0 subunit e2 [KO:K02153]
537	ATP6AP1	ATPase H+ transporting accessory protein 1 [KO:K03662]
495	ATP4A	ATPase H+/K+ transporting subunit alpha [KO:K01542] [EC:7.2.2.19]
496	ATP4B	ATPase H+/K+ transporting subunit beta [KO:K01543] [EC:7.2.2.19]
479	ATP12A	ATPase H+/K+ transporting non-gastric alpha2 subunit [KO:K01544] [EC:7.2.2.19]
27068	PPA2	inorganic pyrophosphatase 2 [KO:K01507] [EC:3.6.1.1]
5464	PPA1	inorganic pyrophosphatase 1 [KO:K01507] [EC:3.6.1.1]
64077	LHPP	phospholysine phosphohistidine inorganic pyrophosphate phosphatase [KO:K11725] [EC:3.6.1.1 3.1.3.-]

## Sheet: TCA cycle
Citrate cycle (TCA cycle)
1431	CS	citrate synthase [KO:K01647] [EC:2.3.3.1]
47	ACLY	ATP citrate lyase [KO:K01648] [EC:2.3.3.8]
50	ACO2	aconitase 2 [KO:K01681] [EC:4.2.1.3]
48	ACO1	aconitase 1 [KO:K01681] [EC:4.2.1.3]
3417	IDH1	isocitrate dehydrogenase (NADP(+)) 1 [KO:K00031] [EC:1.1.1.42]
3418	IDH2	isocitrate dehydrogenase (NADP(+)) 2 [KO:K00031] [EC:1.1.1.42]
3420	IDH3B	isocitrate dehydrogenase (NAD(+)) 3 non-catalytic subunit beta [KO:K00030] [EC:1.1.1.41]
3421	IDH3G	isocitrate dehydrogenase (NAD(+)) 3 non-catalytic subunit gamma [KO:K00030] [EC:1.1.1.41]
3419	IDH3A	isocitrate dehydrogenase (NAD(+)) 3 catalytic subunit alpha [KO:K00030] [EC:1.1.1.41]
55753	OGDHL	oxoglutarate dehydrogenase like [KO:K00164] [EC:1.2.4.2]
4967	OGDH	oxoglutarate dehydrogenase [KO:K00164] [EC:1.2.4.2]
1743	DLST	dihydrolipoamide S-succinyltransferase [KO:K00658] [EC:2.3.1.61]
1738	DLD	dihydrolipoamide dehydrogenase [KO:K00382] [EC:1.8.1.4]
8802	SUCLG1	succinate-CoA ligase GDP/ADP-forming subunit alpha [KO:K01899] [EC:6.2.1.4 6.2.1.5]
8801	SUCLG2	succinate-CoA ligase GDP-forming subunit beta [KO:K01900] [EC:6.2.1.4 6.2.1.5]
8803	SUCLA2	succinate-CoA ligase ADP-forming subunit beta [KO:K01900] [EC:6.2.1.4 6.2.1.5]
6389	SDHA	succinate dehydrogenase complex flavoprotein subunit A [KO:K00234] [EC:1.3.5.1]
6390	SDHB	succinate dehydrogenase complex iron sulfur subunit B [KO:K00235] [EC:1.3.5.1]
6391	SDHC	succinate dehydrogenase complex subunit C [KO:K00236]
6392	SDHD	succinate dehydrogenase complex subunit D [KO:K00237]
2271	FH	fumarate hydratase [KO:K01679] [EC:4.2.1.2]
4190	MDH1	malate dehydrogenase 1 [KO:K00025] [EC:1.1.1.37]
4191	MDH2	malate dehydrogenase 2 [KO:K00026] [EC:1.1.1.37]
5091	PC	pyruvate carboxylase [KO:K01958] [EC:6.4.1.1]
5105	PCK1	phosphoenolpyruvate carboxykinase 1 [KO:K01596] [EC:4.1.1.32]
5106	PCK2	phosphoenolpyruvate carboxykinase 2	mitochondrial [KO:K01596] [EC:4.1.1.32]
5161	PDHA2	pyruvate dehydrogenase E1 subunit alpha 2 [KO:K00161] [EC:1.2.4.1]
5160	PDHA1	pyruvate dehydrogenase E1 subunit alpha 1 [KO:K00161] [EC:1.2.4.1]
5162	PDHB	pyruvate dehydrogenase E1 subunit beta [KO:K00162] [EC:1.2.4.1]
1737	DLAT	dihydrolipoamide S-acetyltransferase [KO:K00627] [EC:2.3.1.12]

[truncated: 14 more sheets: Biosynthesis of amino acids, 2-Oxocarboxylic acid metabolism, retrograd endocannabi, Fatty acid metabolism, Glyoxylate and dicarboxylate, Fatty acid degradation, Valine, leucine and isoleucine, Glycolysis Gluconeogenesis, Fatty acid elongation, Cardiac muscle contraction, Pyruvate metabolism, Glycin,serin threonineMet, CentrCarbon Metabl in cancer, PPAR signaling pathway]
