# Supplementary material for: Regulatory modules of human thermogenic adipocytes: functional genomics of large cohort and Meta-analysis derived marker-genes
Source: BMC Genomics. 2021 Dec 11;22:886. doi: 10.1186/s12864-021-08126-8 (PMC8665548; doi:10.1186/s12864-021-08126-8)
Supplement: Supplementary file 3 — Additional file 3. KEGG pathway analyses of the BATLAS white marker-genes (21 genes). Excel working sheets (.xlsx) show the annotated proteins for the enriched pathways based on KEGG database. [file 12864_2021_8126_MOESM3_ESM.xlsx]

## Sheet: enrichment.KEGG
Additional file 3 . KEGG pathway analyses of the BATLAS white marker-genes (21 genes). Working sheets show the annotated proteins for the enriched pathways based on KEGG database.
#term ID	term description	observed gene count	background gene count	false discovery rate	matching proteins in your network (IDs)	matching proteins in your network (labels)
hsa04068	FoxO signaling pathway	4	130	0.00096	ENSP00000261254,ENSP00000302665,ENSP00000360025,ENSP00000428056	CCND2,GADD45A,IGF1,PIK3R1
hsa04152	AMPK signaling pathway	4	120	0.00096	ENSP00000263026,ENSP00000302665,ENSP00000312652,ENSP00000428056	EEF2K,IGF1,LEP,PIK3R1
hsa04115	p53 signaling pathway	3	68	0.0021	ENSP00000261254,ENSP00000302665,ENSP00000360025	CCND2,GADD45A,IGF1
hsa04510	Focal adhesion	4	197	0.0021	ENSP00000261254,ENSP00000302665,ENSP00000353654,ENSP00000428056	CCND2,COL4A2,IGF1,PIK3R1
hsa05214	Glioma	3	68	0.0021	ENSP00000302665,ENSP00000360025,ENSP00000428056	GADD45A,IGF1,PIK3R1
hsa05218	Melanoma	3	72	0.0021	ENSP00000302665,ENSP00000360025,ENSP00000428056	GADD45A,IGF1,PIK3R1
hsa04933	AGE-RAGE signaling pathway in diabetic complications	3	98	0.0022	ENSP00000304408,ENSP00000353654,ENSP00000428056	COL3A1,COL4A2,PIK3R1
hsa05146	Amoebiasis	3	94	0.0022	ENSP00000304408,ENSP00000353654,ENSP00000428056	COL3A1,COL4A2,PIK3R1
hsa05200	Pathways in cancer	5	515	0.0022	ENSP00000261254,ENSP00000302665,ENSP00000353654,ENSP00000360025,ENSP00000428056	CCND2,COL4A2,GADD45A,IGF1,PIK3R1
hsa05222	Small cell lung cancer	3	92	0.0022	ENSP00000353654,ENSP00000360025,ENSP00000428056	COL4A2,GADD45A,PIK3R1
hsa04926	Relaxin signaling pathway	3	130	0.0039	ENSP00000304408,ENSP00000353654,ENSP00000428056	COL3A1,COL4A2,PIK3R1
hsa04151	PI3K-Akt signaling pathway	4	348	0.0042	ENSP00000261254,ENSP00000302665,ENSP00000353654,ENSP00000428056	CCND2,COL4A2,IGF1,PIK3R1
hsa04550	Signaling pathways regulating pluripotency of stem cells	3	138	0.0042	ENSP00000243349,ENSP00000302665,ENSP00000428056	ACVR1C,IGF1,PIK3R1
hsa05224	Breast cancer	3	147	0.0043	ENSP00000302665,ENSP00000360025,ENSP00000428056	GADD45A,IGF1,PIK3R1
hsa04218	Cellular senescence	3	156	0.0048	ENSP00000261254,ENSP00000360025,ENSP00000428056	CCND2,GADD45A,PIK3R1
hsa04630	Jak-STAT signaling pathway	3	160	0.0048	ENSP00000261254,ENSP00000312652,ENSP00000428056	CCND2,LEP,PIK3R1
hsa04960	Aldosterone-regulated sodium reabsorption	2	37	0.0053	ENSP00000302665,ENSP00000428056	IGF1,PIK3R1
hsa05202	Transcriptional misregulation in cancer	3	169	0.0053	ENSP00000261254,ENSP00000302665,ENSP00000360025	CCND2,GADD45A,IGF1
hsa05213	Endometrial cancer	2	58	0.0112	ENSP00000360025,ENSP00000428056	GADD45A,PIK3R1
hsa04213	Longevity regulating pathway - multiple species	2	61	0.0117	ENSP00000302665,ENSP00000428056	IGF1,PIK3R1
hsa05223	Non-small cell lung cancer	2	66	0.0130	ENSP00000360025,ENSP00000428056	GADD45A,PIK3R1
hsa04917	Prolactin signaling pathway	2	69	0.0135	ENSP00000261254,ENSP00000428056	CCND2,PIK3R1
hsa05212	Pancreatic cancer	2	74	0.0147	ENSP00000360025,ENSP00000428056	GADD45A,PIK3R1
hsa05220	Chronic myeloid leukemia	2	76	0.0149	ENSP00000360025,ENSP00000428056	GADD45A,PIK3R1
hsa01521	EGFR tyrosine kinase inhibitor resistance	2	78	0.0150	ENSP00000302665,ENSP00000428056	IGF1,PIK3R1
hsa05210	Colorectal cancer	2	85	0.0170	ENSP00000360025,ENSP00000428056	GADD45A,PIK3R1
hsa04211	Longevity regulating pathway	2	88	0.0175	ENSP00000302665,ENSP00000428056	IGF1,PIK3R1
hsa04974	Protein digestion and absorption	2	90	0.0176	ENSP00000304408,ENSP00000353654	COL3A1,COL4A2
hsa01522	Endocrine resistance	2	95	0.0177	ENSP00000302665,ENSP00000428056	IGF1,PIK3R1
hsa04066	HIF-1 signaling pathway	2	98	0.0177	ENSP00000302665,ENSP00000428056	IGF1,PIK3R1
hsa04750	Inflammatory mediator regulation of TRP channels	2	92	0.0177	ENSP00000302665,ENSP00000428056	IGF1,PIK3R1
hsa04914	Progesterone-mediated oocyte maturation	2	94	0.0177	ENSP00000302665,ENSP00000428056	IGF1,PIK3R1
hsa05165	Human papillomavirus infection	3	317	0.0177	ENSP00000261254,ENSP00000353654,ENSP00000428056	CCND2,COL4A2,PIK3R1
hsa05215	Prostate cancer	2	97	0.0177	ENSP00000302665,ENSP00000428056	IGF1,PIK3R1
hsa04931	Insulin resistance	2	107	0.0196	ENSP00000216962,ENSP00000428056	PIK3R1,PYGB
hsa04110	Cell cycle	2	123	0.0248	ENSP00000261254,ENSP00000360025	CCND2,GADD45A
hsa04611	Platelet activation	2	123	0.0248	ENSP00000304408,ENSP00000428056	COL3A1,PIK3R1
hsa04210	Apoptosis	2	135	0.0273	ENSP00000360025,ENSP00000428056	GADD45A,PIK3R1
hsa04910	Insulin signaling pathway	2	134	0.0273	ENSP00000216962,ENSP00000428056	PIK3R1,PYGB
hsa05162	Measles	2	133	0.0273	ENSP00000261254,ENSP00000428056	CCND2,PIK3R1
hsa04150	mTOR signaling pathway	2	148	0.0305	ENSP00000302665,ENSP00000428056	IGF1,PIK3R1
hsa04932	Non-alcoholic fatty liver disease (NAFLD)	2	149	0.0305	ENSP00000312652,ENSP00000428056	LEP,PIK3R1
hsa05226	Gastric cancer	2	147	0.0305	ENSP00000360025,ENSP00000428056	GADD45A,PIK3R1
hsa05225	Hepatocellular carcinoma	2	163	0.0346	ENSP00000360025,ENSP00000428056	GADD45A,PIK3R1
hsa05203	Viral carcinogenesis	2	183	0.0420	ENSP00000261254,ENSP00000428056	CCND2,PIK3R1
hsa05205	Proteoglycans in cancer	2	195	0.0462	ENSP00000302665,ENSP00000428056	IGF1,PIK3R1
hsa04015	Rap1 signaling pathway	2	203	0.0487	ENSP00000302665,ENSP00000428056	IGF1,PIK3R1

## Sheet: CollectedGenesFromAllPath
6549GeneALLpathKEGG					2127NoReapeatsGeneALLpathKEGG
MAP3K7					MAP3K7
STK11					STK11
CAB39					CAB39
CAB39L					CAB39L
STRADA					STRADA
STRADB					STRADB
LEP					LEP
LEPR					LEPR
CAMKK2					CAMKK2
ADRA1A					ADRA1A
ADIPOQ					ADIPOQ
ADIPOR1					ADIPOR1
ADIPOR2					ADIPOR2
PRKAA1					PRKAA1
PRKAA2					PRKAA2
PRKAB1					PRKAB1
PRKAB2					PRKAB2
PRKAG1					PRKAG1
PRKAG3					PRKAG3
PRKAG2					PRKAG2
PFKFB1					PFKFB1
PFKFB2					PFKFB2
PFKFB3					PFKFB3
PFKFB4					PFKFB4
FBP1					FBP1
FBP2					FBP2
PFKM					PFKM
PFKP					PFKP
PFKL					PFKL
HNF4A					HNF4A
G6PC					G6PC
G6PC2					G6PC2
G6PC3					G6PC3
PCK1					PCK1
PCK2					PCK2
CRTC2					CRTC2
CREB1					CREB1
CREB3					CREB3
CREB3L1					CREB3L1
CREB3L2					CREB3L2
CREB3L3					CREB3L3
CREB3L4					CREB3L4
CREB5					CREB5
PPARGC1A					PPARGC1A
ELAVL1					ELAVL1
CCND1					CCND1
CCNA2					CCNA2
CCNA1					CCNA1
EEF2K					EEF2K
EEF2					EEF2
FOXO1					FOXO1
FOXO3					FOXO3
SIRT1					SIRT1
SLC2A4					SLC2A4
GYS2					GYS2
GYS1					GYS1
LIPE					LIPE
HMGCR					HMGCR
SREBF1					SREBF1
FASN					FASN
ACACA					ACACA
SCD					SCD
SCD5					SCD5
ACACB					ACACB
MLYCD					MLYCD
CPT1A					CPT1A
CPT1B					CPT1B
CPT1C					CPT1C
PPP2CA					PPP2CA
PPP2CB					PPP2CB
PPP2R1B					PPP2R1B
PPP2R1A					PPP2R1A
PPP2R2A					PPP2R2A
PPP2R2B					PPP2R2B
PPP2R2C					PPP2R2C
PPP2R2D					PPP2R2D
PPP2R3B					PPP2R3B
PPP2R3C					PPP2R3C
PPP2R3A					PPP2R3A
PPP2R5B					PPP2R5B
PPP2R5C					PPP2R5C
PPP2R5D					PPP2R5D
PPP2R5E					PPP2R5E
PPP2R5A					PPP2R5A
TBC1D1					TBC1D1
RAB2A					RAB2A
RAB8A					RAB8A
RAB10					RAB10
RAB11B					RAB11B
RAB14					RAB14
CFTR					CFTR
CD36					CD36
IGF1					IGF1
IGF1R					IGF1R
INS					INS
INSR					INSR
IRS1					IRS1
IRS2					IRS2
IRS4					IRS4
PIK3CA					PIK3CA
PIK3CD					PIK3CD
PIK3CB					PIK3CB
PIK3R1					PIK3R1
PIK3R2					PIK3R2
PIK3R3					PIK3R3
PDPK1					PDPK1
AKT1					AKT1
AKT2					AKT2
AKT3					AKT3
TSC2					TSC2
TSC1					TSC1
RHEB					RHEB
MTOR					MTOR
RPTOR					RPTOR
AKT1S1					AKT1S1
RPS6KB1					RPS6KB1
RPS6KB2					RPS6KB2
EIF4EBP1					EIF4EBP1
PPARG					PPARG
ULK1					ULK1
TGFB1					TGFB1
TGFB2					TGFB2
TGFB3					TGFB3
TGFBR1					TGFBR1
TGFBR2					TGFBR2
SMAD4					SMAD4
SMAD3					SMAD3
STK11					NLK
PRKAA1					SKP2
PRKAA2					MDM2
PRKAB1					SETD7
PRKAB2					CREBBP
PRKAG1					EP300
PRKAG3					USP7
PRKAG2					MAPK8
NLK					MAPK10
SKP2					MAPK9
MDM2					STK4
SETD7					CHUK
CREBBP					IKBKB
EP300					PTEN
SIRT1					SGK1
USP7					SGK2
SLC2A4					SGK3
MAPK8					C8orf44-SGK3
MAPK10					FOXO4
MAPK9					FOXO6
STK4					GRM1
IGF1					HOMER1
IGF1R					HOMER2
INS					HOMER3
INSR					AGAP2
IRS1					CSNK1E
IRS2					TPTEP2-CSNK1E
IRS4					IL6
PIK3CA					IL10
PIK3CD					STAT3
PIK3CB					EGF
PIK3R1					EGFR
PIK3R2					GRB2
PIK3R3					SOS1
PDPK1					SOS2
CHUK					HRAS
IKBKB					KRAS
PTEN					NRAS
AKT1					BRAF
AKT2					RAF1
AKT3					ARAF
SGK1					MAP2K1
SGK2					MAP2K2
SGK3					MAPK1
C8orf44-SGK3					MAPK3
FOXO1					MAPK11
FOXO3					MAPK12
FOXO4					MAPK13
FOXO6					MAPK14
GRM1					CDK2
HOMER1					PRMT1
HOMER2					FOXG1
HOMER3					CCNB1
AGAP2					CCNB2
CSNK1E					CCNB3
TPTEP2-CSNK1E					CCND2
IL6					CCNG2
IL10					CDKN2B
STAT3					CDKN2D
EGF					CDKN1A
EGFR					CDKN1B
GRB2					RBL2
SOS1					PLK1
SOS2					PLK2
HRAS					PLK3
KRAS					PLK4
NRAS					GADD45A
BRAF					GADD45B
RAF1					GADD45G
ARAF					FASLG
MAP2K1					BCL2L11
MAP2K2					TNFSF10
MAPK1					BCL6
MAPK3					BNIP3
MAPK11					ATG12
MAPK12					GABARAP
MAPK13					GABARAPL1
MAPK14					GABARAPL2
CDK2					CAT
PRMT1					SOD2
FOXG1					ATM
CCNB1					IL7R
CCNB2					KLF2
CCNB3					S1PR1
CCND1					S1PR4
CCND2					RAG1
CCNG2					RAG2
CDKN2B					FBXO25
CDKN2D					FBXO32
CDKN1A					FGF1
CDKN1B					FGF2
RBL2					FGF3
PLK1					FGF4
PLK2					FGF17
PLK3					FGF6
PLK4					FGF7
GADD45A					FGF8
GADD45B					FGF9
GADD45G					FGF10
FASLG					FGF16
BCL2L11					FGF5
TNFSF10					FGF18
BCL6					FGF20
BNIP3					FGF22
ATG12					FGF19
GABARAP					FGF21
GABARAPL1					FGF23
GABARAPL2					HGF
CAT					PDGFA
SOD2					PDGFB
ATM					PDGFC
PCK1					PDGFD
PCK2					FGFR1
G6PC					MET
G6PC2					PDGFRA
G6PC3					PDGFRB
IL7R					CDK4
KLF2					BAD
S1PR1					CDKN2A
S1PR4					TP53
RAG1					CDK6
RAG2					RB1
FBXO25					E2F1
FBXO32					E2F2
FGF1					E2F3
FGF2					CDH1
FGF3					BAX
FGF4					BAK1
FGF17					DDB2
FGF6					POLK
FGF7					MITF
FGF8					TGFA
FGF9					PLCG1
FGF10					PLCG2
FGF16					CALML3
FGF5					CALM2
FGF18					CALM3
FGF20					CALM1
FGF22					CALML6
FGF19					CALML5
FGF21					CALML4
FGF23					CAMK1D
HGF					CAMK1G
IGF1					CAMK1
PDGFA					CAMK2A
PDGFB					CAMK2D
PDGFC					CAMK2B
PDGFD					CAMK2G
EGF					CAMK4
FGFR1					PRKCA
MET					PRKCB
IGF1R					PRKCG
PDGFRA					SHC1
PDGFRB					SHC2
EGFR					SHC3
HRAS					SHC4
KRAS					COL1A1
NRAS					COL1A2
ARAF					COL2A1
BRAF					COL4A2
RAF1					COL4A4
MAP2K1					COL4A6
MAP2K2					COL4A1
MAPK1					COL4A5
MAPK3					COL4A3
CCND1					COL6A1
CDK4					COL6A2
PIK3CA					COL6A3
PIK3CD					COL6A6
PIK3CB					COL6A5
PIK3R1					COL9A1
PIK3R2					COL9A2
PIK3R3					COL9A3
AKT1					LAMA1
AKT2					LAMA2
AKT3					LAMA3
BAD					LAMA5
PTEN					LAMA4
CDKN2A					LAMB1
MDM2					LAMB2
TP53					LAMB3
CDKN1A					LAMB4
CDK6					LAMC1
RB1					LAMC2
E2F1					LAMC3
E2F2					CHAD
E2F3					RELN
CDH1					THBS1
GADD45A					COMP
GADD45B					THBS2
GADD45G					THBS3
BAX					THBS4
BAK1					FN1
DDB2					SPP1
POLK					VTN
MITF					TNC
EGF					TNN
TGFA					TNR
EGFR					TNXB
PDGFA					VWF
PDGFB					IBSP
PDGFRA					ITGA1
PDGFRB					ITGA2
IGF1					ITGA2B
IGF1R					ITGA3
PLCG1					ITGA4
PLCG2					ITGA5
CALML3					ITGA6
CALM2					ITGA7
CALM3					ITGA8
CALM1					ITGA9
CALML6					ITGA10
CALML5					ITGA11
CALML4					ITGAV
CAMK1D					ITGB1
CAMK1G					ITGB3
CAMK1					ITGB4
CAMK2A					ITGB5
CAMK2D					ITGB6
CAMK2B					ITGB7
CAMK2G					ITGB8
CAMK4					VEGFA
PRKCA					VEGFB
PRKCB					PGF
PRKCG					VEGFC
SHC1					VEGFD
SHC2					KDR
SHC3					FLT1
SHC4					FLT4
GRB2					ERBB2
SOS1					SRC
SOS2					ARHGAP35
HRAS					ARHGAP5
KRAS					RHOA
NRAS					DIAPH1
ARAF					ROCK1
BRAF					ROCK2
RAF1					MYL2
MAP2K1					MYL5
MAP2K2					MYL7
MAPK1					MYL9
MAPK3					MYL10
PIK3CA					MYL12B
PIK3CD					MYL12A
PIK3CB					MYLPF
PIK3R1					PPP1CA
PIK3R2					PPP1CB
PIK3R3					PPP1CC
AKT1					PPP1R12A
AKT2					PPP1R12B
AKT3					PPP1R12C
MTOR					MYLK
PTEN					MYLK2
CDKN2A					MYLK3
MDM2					MYLK4
TP53					ACTG1
CDKN1A					ACTB
CCND1					RASGRF1
CDK4					CAPN2
CDK6					ACTN1
RB1					ACTN4
E2F1					TLN1
E2F2					TLN2
E2F3					FLNA
GADD45A					FLNC
GADD45B					FLNB
GADD45G					PXN
BAX					ILK
BAK1					ZYX
DDB2					VASP
POLK					VCL
COL1A1					PARVB
COL1A2					PARVA
COL2A1					PARVG
COL4A2					GSK3B
COL4A4					CTNNB1
COL4A6					PTK2
COL4A1					VAV3
COL4A5					VAV1
COL4A3					VAV2
COL6A1					RAC1
COL6A2					RAC2
COL6A3					RAC3
COL6A6					PAK1
COL6A5					PAK2
COL9A1					PAK3
COL9A2					PAK4
COL9A3					PAK5
LAMA1					PAK6
LAMA2					BUB1B-PAK6
LAMA3					CDC42
LAMA5					BCAR1
LAMA4					CRK
LAMB1					CRKL
LAMB2					DOCK1
LAMB3					RAPGEF1
LAMB4					RAP1A
LAMC1					RAP1B
LAMC2					JUN
LAMC3					CAV1
CHAD					CAV2
RELN					CAV3
THBS1					FYN
COMP					ELK1
THBS2					CCND3
THBS3					BIRC2
THBS4					BIRC3
FN1					XIAP
SPP1					BCL2
VTN					PIP5K1C
TNC					CHEK2
TNN					ATR
TNR					CHEK1
TNXB					GORAB
VWF					MDM4
IBSP					CCNE1
ITGA1					CCNE2
ITGA2					SFN
ITGA2B					RPRM
ITGA3					CDK1
ITGA4					GTSE1
ITGA5					FAS
ITGA6					PIDD1
ITGA7					CASP8
ITGA8					BID
ITGA9					PMAIP1
ITGA10					BBC3
ITGA11					TP53AIP1
ITGAV					SIVA1
ITGB1					BCL2L1
ITGB3					TP53I3
ITGB4					EI24
ITGB5					SHISA5
ITGB6					PERP
ITGB7					ZMAT3
ITGB8					SIAH1
PDGFA					CYCS
PDGFB					APAF1
PDGFC					CASP9
PDGFD					CASP3
EGF					AIFM2
IGF1					IGFBP3
VEGFA					SERPINE1
VEGFB					ADGRB1
PGF					CD82
VEGFC					SERPINB5
VEGFD					RRM2B
HGF					RRM2
PDGFRA					SESN1
PDGFRB					SESN3
IGF1R					SESN2
KDR					STEAP3
EGFR					COP1
FLT1					RCHY1
FLT4					CCNG1
MET					PPM1D
ERBB2					TP73
SRC					TNFRSF10B
ARHGAP35					FHIT
ARHGAP5					RARB
RHOA					RXRA
DIAPH1					RXRB
ROCK1					RXRG
ROCK2					MYC
MYL2					MAX
MYL5					ZBTB17
MYL7					CKS1B
MYL9					CKS2
MYL10					IKBKG
MYL12B					NFKBIA
MYL12A					NFKB1
MYLPF					RELA
PPP1CA					BIRC7
PPP1CB					TRAF1
PPP1CC					TRAF2
PPP1R12A					TRAF3
PPP1R12B					TRAF4
PPP1R12C					TRAF5
MYLK					TRAF6
MYLK2					PTGS2
MYLK3					NOS2
MYLK4					DCC
ACTG1					APPL1
ACTB					CTNNA3
RASGRF1					CTNNA1
CAPN2					CTNNA2
ACTN1					AXIN1
ACTN4					AXIN2
TLN1					APC
TLN2					APC2
FLNA					TCF7
FLNC					TCF7L1
FLNB					TCF7L2
PXN					LEF1
ILK					BIRC5
ZYX					WNT1
VASP					WNT2
VCL					WNT2B
PARVB					WNT3
PARVA					WNT3A
PARVG					WNT4
PDPK1					WNT5A
AKT1					WNT5B
AKT2					WNT6
AKT3					WNT7A
GSK3B					WNT7B
CTNNB1					WNT8A
PRKCA					WNT8B
PRKCB					WNT9A
PRKCG					WNT9B
PTK2					WNT10B
PIK3CA					WNT10A
PIK3CD					WNT11
PIK3CB					WNT16
PIK3R1					FZD1
PIK3R2					FZD7
PIK3R3					FZD2
PTEN					FZD3
VAV3					FZD4
VAV1					FZD5
VAV2					FZD8
RAC1					FZD6
RAC2					FZD10
RAC3					FZD9
PAK1					LRP5
PAK2					LRP6
PAK3					DVL3
PAK4					DVL2
PAK5					DVL1
PAK6					FRAT1
BUB1B-PAK6					FRAT2
CDC42					F2
BCAR1					AGT
CRK					F2R
CRKL					F2RL3
DOCK1					LPAR1
RAPGEF1					LPAR2
RAP1A					LPAR3
RAP1B					LPAR4
MAPK8					LPAR5
MAPK10					LPAR6
MAPK9					AGTR1
JUN					GNA12
BRAF					GNA13
CAV1					ARHGEF12
CAV2					ARHGEF11
CAV3					ARHGEF1
FYN					PLEKHG5
SHC1					CXCL12
SHC2					CXCR4
SHC3					GNAI1
SHC4					GNAI3
GRB2					GNAI2
SOS1					PTGER1
SOS2					PTGER2
HRAS					PTGER3
RAF1					PTGER4
MAP2K1					GNAS
MAPK1					ADCY1
MAPK3					ADCY2
ELK1					ADCY3
CCND1					ADCY4
CCND2					ADCY5
CCND3					ADCY6
BIRC2					ADCY7
BIRC3					ADCY8
XIAP					ADCY9
BAD					PRKACA
BCL2					PRKACB
PIP5K1C					PRKACG
ATM					GNB1
CHEK2					GNB2
ATR					GNB3
CHEK1					GNB4
GORAB					GNB5
CDKN2A					GNG2
MDM2					GNG3
MDM4					GNG4
TP53					GNG5
CDKN1A					GNG7
CCND1					GNG8
CCND2					GNG10
CCND3					GNG11
CDK4					GNG12
CDK6					GNG13
CCNE1					GNGT1
CCNE2					GNGT2
CDK2					NKX3-1
SFN					NFKB2
RPRM					BCR
CCNB1					ABL1
CCNB2					CBL
CDK1					STAT5A
GADD45A					STAT5B
GADD45B					PIM1
GADD45G					PIM2
GTSE1					KNG1
FAS					EDN1
PIDD1					BDKRB1
CASP8					BDKRB2
BID					EDNRA
BAX					EDNRB
PMAIP1					GNAQ
BBC3					GNA11
TP53AIP1					PLCB1
SIVA1					PLCB2
BCL2L1					PLCB3
BCL2					PLCB4
TP53I3					IL2
EI24					IL3
SHISA5					IL4
PERP					IL5
ZMAT3					IL7
SIAH1					IL12A
CYCS					IL12B
APAF1					IL13
CASP9					IL15
CASP3					IL23A
AIFM2					EPO
IGFBP3					IFNA1
IGF1					IFNA2
SERPINE1					IFNA4
ADGRB1					IFNA5
CD82					IFNA6
THBS1					IFNA7
SERPINB5					IFNA8
DDB2					IFNA10
RRM2B					IFNA13
RRM2					IFNA14
SESN1					IFNA16
SESN3					IFNA17
SESN2					IFNA21
PTEN					IFNG
TSC2					IL2RA
STEAP3					IL2RB
COP1					IL2RG
RCHY1					IL3RA
CCNG1					IL4R
CCNG2					CSF2RB
PPM1D					IL5RA
TP73					IL6R
TNFRSF10B					IL6ST
FHIT					IL12RB1
RARB					IL12RB2
RXRA					IL13RA1
RXRB					IL15RA
RXRG					IL23R
TP53					EPOR
CDKN1A					IFNAR1
GADD45A					IFNAR2
GADD45B					IFNGR1
GADD45G					IFNGR2
BAX					EML4
BAK1					ALK
DDB2					RASGRP1
POLK					RASGRP2
BCL2					RASGRP3
CYCS					RASGRP4
APAF1					JAK1
CASP9					JAK2
CASP3					JAK3
MYC					STAT1
MAX					STAT2
ZBTB17					STAT4
CDKN2B					STAT6
CDK4					IGF2
CDK6					KITLG
CCND1					KIT
CKS1B					FLT3LG
CKS2					FLT3
SKP2					FGFR2
CDKN1B					FGFR3
CDK2					FGFR4
CCNE1					FOS
CCNE2					ETS1
RB1					MMP1
E2F1					MMP2
E2F2					MMP9
E2F3					CXCL8
COL4A2					RPS6KA5
COL4A4					RET
COL4A6					CCDC6
COL4A1					NCOA4
COL4A5					NTRK1
COL4A3					TPM3
LAMA1					TPR
LAMA2					TFG
LAMA3					RASSF1
LAMA5					RASSF5
LAMA4					DAPK1
LAMB1					DAPK3
LAMB2					DAPK2
LAMB3					RALGDS
LAMB4					RALA
LAMC1					RALB
LAMC2					RALBP1
LAMC3					PLD1
FN1					PLD2
ITGA2					PAX8
ITGA2B					ESR1
ITGA3					ESR2
ITGA6					NCOA1
ITGAV					NCOA3
ITGB1					SP1
PTK2					PPARD
PIK3CA					JUP
PIK3CD					ZBTB16
PIK3CB					RARA
PIK3R1					PML
PIK3R2					RUNX1
PIK3R3					RUNX1T1
PTEN					SPI1
AKT1					CEBPA
AKT2					CSF2RA
AKT3					CSF3R
CHUK					CSF1R
IKBKB					SKP1
IKBKG					CUL1
NFKBIA					RBX1
NFKB1					TERT
RELA					TERC
BIRC2					SMAD2
BIRC3					MECOM
XIAP					CTBP1
BIRC7					CTBP2
BCL2L1					HDAC1
TRAF1					HDAC2
TRAF2					MLH1
TRAF3					MSH2
TRAF4					MSH3
TRAF5					MSH6
TRAF6					BRCA2
PTGS2					RAD51
NOS2					FADD
DCC	DCC				CASP7
CASP3	CASP3				KEAP1
CASP9	CASP9				NFE2L2
APPL1	APPL1				HMOX1
CDH1	CDH1				NQO1
CTNNB1	CTNNB1				GSTA5
CTNNA3	CTNNA3				GSTA2
CTNNA1	CTNNA1				GSTA4
CTNNA2	CTNNA2				GSTO2
AXIN1	AXIN1				GSTM4
AXIN2	AXIN2				GSTT2
APC	APC				GSTT1
APC2	APC2				GSTM3
GSK3B	GSK3B				MGST1
TCF7	TCF7				MGST3
TCF7L1	TCF7L1				GSTM1
TCF7L2	TCF7L2				GSTM5
LEF1	LEF1				MGST2
BIRC5	BIRC5				GSTA1
MYC	MYC				GSTM2
CCND1	CCND1				GSTA3
WNT1	WNT1				GSTO1
WNT2	WNT2				GSTT2B
WNT2B	WNT2B				GSTP1
WNT3	WNT3				TXNRD1
WNT3A	WNT3A				TXNRD3
WNT4	WNT4				TXNRD2
WNT5A	WNT5A				VHL
WNT5B	WNT5B				ELOC
WNT6	WNT6				ELOB
WNT7A	WNT7A				CUL2
WNT7B	WNT7B				EGLN1
WNT8A	WNT8A				EGLN3
WNT8B	WNT8B				EGLN2
WNT9A	WNT9A				FH
WNT9B	WNT9B				HIF1A
WNT10B	WNT10B				EPAS1
WNT10A	WNT10A				ARNT
WNT11	WNT11				ARNT2
WNT16	WNT16				SLC2A1
FZD1	FZD1				JAG1
FZD7	FZD7				JAG2
FZD2	FZD2				DLL3
FZD3	FZD3				DLL1
FZD4	FZD4				DLL4
FZD5	FZD5				NOTCH1
FZD8	FZD8				NOTCH2
FZD6	FZD6				NOTCH3
FZD10	FZD10				NOTCH4
FZD9	FZD9				HES1
LRP5	LRP5				HES5
LRP6	LRP6				HEYL
DVL3	DVL3				HEY1
DVL2	DVL2				HEY2
DVL1	DVL1				SHH
FRAT1	FRAT1				PTCH1
FRAT2	FRAT2				SMO
F2	F2				KIF7
AGT	AGT				SUFU
F2R	F2R				GLI1
F2RL3	F2RL3				GLI2
LPAR1	LPAR1				GLI3
LPAR2	LPAR2				BMP2
LPAR3	LPAR3				BMP4
LPAR4	LPAR4				HHIP
LPAR5	LPAR5				PTCH2
LPAR6	LPAR6				AR
AGTR1	AGTR1				HSP90AA1
GNA12	GNA12				HSP90AB1
GNA13	GNA13				HSP90B1
ARHGEF12	ARHGEF12				KLK3
ARHGEF11	ARHGEF11				IL1B
ARHGEF1	ARHGEF1				IL1R1
PLEKHG5	PLEKHG5				IL1R2
RHOA	RHOA				HSPB1
ROCK1	ROCK1				MUC2
ROCK2	ROCK2				IGH
CXCL12	CXCL12				GNA14
CXCR4	CXCR4				GNA15
GNAI1	GNAI1				GNAL
GNAI3	GNAI3				RAB5A
GNAI2	GNAI2				RAB5B
PTGER1	PTGER1				RAB5C
PTGER2	PTGER2				RAB7A
PTGER3	PTGER3				RAB7B
PTGER4	PTGER4				TLR2
GNAS	GNAS				TLR4
ADCY1	ADCY1				CD14
ADCY2	ADCY2				CXCL1
ADCY3	ADCY3				CXCL2
ADCY4	ADCY4				CXCL3
ADCY5	ADCY5				CSF2
ADCY6	ADCY6				TNF
ADCY7	ADCY7				CD1A
ADCY8	ADCY8				CD1B
ADCY9	ADCY9				CD1C
PRKACA	PRKACA				CD1D
PRKACB	PRKACB				CD1E
PRKACG	PRKACG				COL3A1
GNB1	GNB1				ARG2
GNB2	GNB2				ARG1
GNB3	GNB3				ITGB2
GNB4	GNB4				ITGAM
GNB5	GNB5				PRDX1
GNG2	GNG2				SERPINB3
GNG3	GNG3				SERPINB4
GNG4	GNG4				SERPINB6
GNG5	GNG5				SERPINB9
GNG7	GNG7				SERPINB10
GNG8	GNG8				SERPINB13
GNG10	GNG10				CTSG
GNG11	GNG11				C8A
GNG12	GNG12				C8B
GNG13	GNG13				C8G
GNGT1	GNGT1				C9
GNGT2	GNGT2				AGER
COL4A2	COL4A2				NOX1
COL4A4	COL4A4				CYBB
COL4A6	COL4A6				NOX4
COL4A1	COL4A1				PLCD1
COL4A5	COL4A5				PLCD3
COL4A3	COL4A3				PLCD4
LAMA1	LAMA1				PLCE1
LAMA2	LAMA2				PRKCD
LAMA3	LAMA3				PRKCE
LAMA5	LAMA5				PRKCZ
LAMA4	LAMA4				CCL2
LAMB1	LAMB1				SELE
LAMB2	LAMB2				VCAM1
LAMB3	LAMB3				ICAM1
LAMB4	LAMB4				IL1A
LAMC1	LAMC1				F3
LAMC2	LAMC2				THBD
LAMC3	LAMC3				NOS3
FN1	FN1				NFATC1
ITGA2	ITGA2				EGR1
ITGA2B	ITGA2B				RLN1
ITGA3	ITGA3				RLN2
ITGA6	ITGA6				RXFP1
ITGAV	ITGAV				GNAO1
ITGB1	ITGB1				ATF2
PTK2	PTK2				ATF4
PIK3CA	PIK3CA				ATF6B
PIK3CD	PIK3CD				NOS1
PIK3CB	PIK3CB				MMP13
PIK3R1	PIK3R1				ACTA2
PIK3R2	PIK3R2				INSL3
PIK3R3	PIK3R3				RXFP2
PTEN	PTEN				RLN3
NKX3-1	NKX3-1				RXFP3
AKT1	AKT1				MAP2K4
AKT2	AKT2				MAP2K7
AKT3	AKT3				ARRB1
CHUK	CHUK				ARRB2
IKBKB	IKBKB				INSL5
IKBKG	IKBKG				RXFP4
NFKBIA	NFKBIA				LIF
NFKB1	NFKB1				LIFR
NFKB2	NFKB2				KLF4
RELA	RELA				SOX2
PTGS2	PTGS2				TBX3
NOS2	NOS2				NANOG
BCL2	BCL2				NANOGP8
BIRC2	BIRC2				INHBA
BIRC3	BIRC3				INHBB
XIAP	XIAP				INHBC
BIRC7	BIRC7				INHBE
BCL2L1	BCL2L1				NODAL
TRAF1	TRAF1				ACVR1B
TRAF2	TRAF2				ACVR1C
TRAF3	TRAF3				ACVR2A
TRAF4	TRAF4				ACVR2B
TRAF5	TRAF5				BMPR1A
TRAF6	TRAF6				BMPR1B
MTOR	MTOR				ACVR1
RPS6KB1	RPS6KB1				BMPR2
RPS6KB2	RPS6KB2				SMAD1
BAD	BAD				SMAD5
FOXO1	FOXO1				SMAD9
MDM2	MDM2				ID1
TP53	TP53				ID2
CDKN1B	CDKN1B				ID3
CDKN1A	CDKN1A				ID4
BCR	BCR				DUSP9
ABL1	ABL1				TCF3
CRK	CRK				ESRRB
CRKL	CRKL				POU5F1
CBL	CBL				POU5F1B
STAT5A	STAT5A				HESX1
STAT5B	STAT5B				ZIC3
PIM1	PIM1				LEFTY1
PIM2	PIM2				LEFTY2
KNG1	KNG1				SKIL
EDN1	EDN1				SMARCAD1
BDKRB1	BDKRB1				KAT6A
BDKRB2	BDKRB2				SETDB1
EDNRA	EDNRA				JARID2
EDNRB	EDNRB				REST
GNAQ	GNAQ				RIF1
GNA11	GNA11				PCGF1
PLCB1	PLCB1				PCGF2
PLCB2	PLCB2				PCGF3
PLCB3	PLCB3				BMI1
PLCB4	PLCB4				COMMD3-BMI1
PRKCA	PRKCA				PCGF5
PRKCB	PRKCB				PCGF6
PRKCG	PRKCG				PAX6
IL2	IL2				MEIS1
IL3	IL3				HOXB1
IL4	IL4				HOXA1
IL5	IL5				HOXD1
IL6	IL6				LHX5
IL7	IL7				OTX1
IL12A	IL12A				NEUROG1
IL12B	IL12B				HAND1
IL13	IL13				DLX5
IL15	IL15				MYF5
IL23A	IL23A				ONECUT1
EPO	EPO				ISL1
IFNA1	IFNA1				ZFHX3
IFNA2	IFNA2				ESX1
IFNA4	IFNA4				EREG
IFNA5	IFNA5				AREG
IFNA6	IFNA6				NGF
IFNA7	IFNA7				BDNF
IFNA8	IFNA8				NTF3
IFNA10	IFNA10				NTF4
IFNA13	IFNA13				CSF1
IFNA14	IFNA14				ANGPT1
IFNA16	IFNA16				ANGPT2
IFNA17	IFNA17				ANGPT4
IFNA21	IFNA21				EFNA1
IFNG	IFNG				EFNA2
IL2RA	IL2RA				EFNA3
IL2RB	IL2RB				EFNA4
IL2RG	IL2RG				EFNA5
IL3RA	IL3RA				ERBB3
IL4R	IL4R				ERBB4
CSF2RB	CSF2RB				NGFR
IL5RA	IL5RA				NTRK2
IL6R	IL6R				TEK
IL6ST	IL6ST				EPHA2
IL7R	IL7R				SYK
IL12RB1	IL12RB1				CD19
IL12RB2	IL12RB2				PIK3AP1
IL13RA1	IL13RA1				GH1
IL15RA	IL15RA				GH2
IL23R	IL23R				CSH1
EPOR	EPOR				CSH2
IFNAR1	IFNAR1				PRL
IFNAR2	IFNAR2				OSM
IFNGR1	IFNGR1				IFNB1
IFNGR2	IFNGR2				CSF3
EML4	EML4				GHR
ALK	ALK				PRLR
RASGRP1	RASGRP1				OSMR
RASGRP2	RASGRP2				CHRM1
RASGRP3	RASGRP3				CHRM2
RASGRP4	RASGRP4				PIK3CG
JAK1	JAK1				PIK3R5
JAK2	JAK2				PIK3R6
JAK3	JAK3				DDIT4
STAT3	STAT3				MLST8
STAT1	STAT1				EIF4E
STAT2	STAT2				EIF4E2
STAT4	STAT4				EIF4E1B
STAT6	STAT6				EIF4B
VEGFA	VEGFA				RPS6
VEGFB	VEGFB				PKN1
PGF	PGF				PKN2
VEGFC	VEGFC				PKN3
VEGFD	VEGFD				MAGI1
TGFA	TGFA				MAGI2
EGF	EGF				THEM4
EGFR	EGFR				CDC37
ERBB2	ERBB2				PHLPP1
PDGFA	PDGFA				PHLPP2
PDGFB	PDGFB				TCL1A
PDGFRA	PDGFRA				TCL1B
PDGFRB	PDGFRB				MTCP1
IGF1	IGF1				BRCA1
IGF2	IGF2				YWHAZ
IGF1R	IGF1R				YWHAB
KITLG	KITLG				YWHAQ
KIT	KIT				YWHAE
FLT3LG	FLT3LG				YWHAH
FLT3	FLT3				YWHAG
HGF	HGF				MCL1
MET	MET				NR4A1
FGF1	FGF1				MYB
FGF2	FGF2				PGR
FGF3	FGF3				TNFSF11
FGF4	FGF4				CSNK1A1L
FGF17	FGF17				CSNK1A1
FGF6	FGF6				IL9
FGF7	FGF7				IL11
FGF8	FGF8				IL17D
FGF9	FGF9				IL19
FGF10	FGF10				IL20
FGF16	FGF16				IL21
FGF5	FGF5				IL22
FGF18	FGF18				IL24
FGF20	FGF20				IFNE
FGF22	FGF22				IFNK
FGF19	FGF19				IFNL1
FGF21	FGF21				IFNL2
FGF23	FGF23				IFNL3
FGFR1	FGFR1				IFNW1
FGFR2	FGFR2				TSLP
FGFR3	FGFR3				CTF1
FGFR4	FGFR4				CNTF
GRB2	GRB2				THPO
SOS1	SOS1				IL9R
SOS2	SOS2				IL10RA
HRAS	HRAS				IL10RB
KRAS	KRAS				IL11RA
NRAS	NRAS				IL13RA2
ARAF	ARAF				IL20RA
BRAF	BRAF				IL20RB
RAF1	RAF1				IL21R
MAP2K1	MAP2K1				IL22RA1
MAP2K2	MAP2K2				IL22RA2
MAPK1	MAPK1				IL27RA
MAPK3	MAPK3				IFNLR1
JUN	JUN				CRLF2
FOS	FOS				CNTFR
ETS1	ETS1				MPL
MMP1	MMP1				TYK2
MMP2	MMP2				CISH
MMP9	MMP9				SOCS1
CXCL8	CXCL8				SOCS2
CDK4	CDK4				SOCS3
RPS6KA5	RPS6KA5				SOCS4
RET	RET				SOCS5
CCDC6	CCDC6				SOCS7
NCOA4	NCOA4				SOCS6
NTRK1	NTRK1				AOX1
TPM3	TPM3				GFAP
TPR	TPR				STAM2
TFG	TFG				STAM
RASSF1	RASSF1				PTPN2
RASSF5	RASSF5				PTPN6
STK4	STK4				IRF9
DAPK1	DAPK1				PIAS1
DAPK3	DAPK3				PIAS2
DAPK2	DAPK2				PIAS3
PLCG1	PLCG1				PIAS4
PLCG2	PLCG2				FHL1
ELK1	ELK1				PTPN11
CALML3	CALML3				RBL1
CALM2	CALM2				E2F4
CALM3	CALM3				E2F5
CALM1	CALM1				HLA-A
CALML6	CALML6				HLA-B
CALML5	CALML5				HLA-C
CALML4	CALML4				HLA-F
CAMK2A	CAMK2A				HLA-G
CAMK2D	CAMK2D				HLA-E
CAMK2B	CAMK2B				KIR2DL2
CAMK2G	CAMK2G				KIR2DL1
RALGDS	RALGDS				KIR2DL3
RALA	RALA				KIR2DL4
RALB	RALB				KIR2DL5A
RALBP1	RALBP1				RRAS
CDC42	CDC42				RRAS2
RAC1	RAC1				MRAS
RAC2	RAC2				MYBL2
RAC3	RAC3				LIN9
PLD1	PLD1				LIN37
PLD2	PLD2				LIN52
MAPK8	MAPK8				LIN54
MAPK10	MAPK10				RBBP4
MAPK9	MAPK9				FOXM1
PAX8	PAX8				BTRC
PPARG	PPARG				FBXW11
RXRA	RXRA				HIPK3
RXRB	RXRB				HIPK1
RXRG	RXRG				HIPK2
RARB	RARB				HIPK4
ESR1	ESR1				MAP2K3
ESR2	ESR2				MAP2K6
NCOA1	NCOA1				MRE11
NCOA3	NCOA3				RAD50
SP1	SP1				NBN
PPARD	PPARD				RAD9A
JUP	JUP				RAD9B
ZBTB16	ZBTB16				RAD1
RARA	RARA				HUS1
CCNA2	CCNA2				CDC25A
CCNA1	CCNA1				SQSTM1
PML	PML				GATA4
RUNX1	RUNX1				TRAF3IP2
RUNX1T1	RUNX1T1				MAPKAPK2
SPI1	SPI1				ZFP36L1
CEBPA	CEBPA				ZFP36L2
CSF2RA	CSF2RA				CACNA1D
CSF3R	CSF3R				TRPV4
CSF1R	CSF1R				TRPM7
CDKN2A	CDKN2A				CAPN1
E2F1	E2F1				PPP3CA
E2F2	E2F2				PPP3CB
E2F3	E2F3				PPP3CC
MAX	MAX				PPP3R1
ZBTB17	ZBTB17				PPP3R2
CDKN2B	CDKN2B				NFATC2
CDK6	CDK6				NFATC3
CCND2	CCND2				NFATC4
CCND3	CCND3				ITPR1
CKS1B	CKS1B				ITPR2
CKS2	CKS2				ITPR3
SKP1	SKP1				SLC25A4
CUL1	CUL1				SLC25A5
RBX1	RBX1				SLC25A6
SKP2	SKP2				SLC25A31
CDK2	CDK2				PPID
CCNE1	CCNE1				VDAC1
CCNE2	CCNE2				VDAC2
RB1	RB1				VDAC3
GADD45A	GADD45A				MCU
GADD45B	GADD45B				MPO
GADD45G	GADD45G				SIN3A
BAX	BAX				NCOR1
BAK1	BAK1				PER2
DDB2	DDB2				FCGR1A
POLK	POLK				CEBPE
TERT	TERT				BCL2A1
TERC	TERC				DUSP6
MITF	MITF				PBX1
TGFB1	TGFB1				ETV6
TGFB2	TGFB2				ETV7
TGFB3	TGFB3				ELANE
TGFBR1	TGFBR1				GZMB
TGFBR2	TGFBR2				KMT2A
SMAD2	SMAD2				AFF1
SMAD3	SMAD3				CDK9
SMAD4	SMAD4				CCNT1
MECOM	MECOM				CCNT2
CTBP1	CTBP1				MLLT1
CTBP2	CTBP2				MLLT3
HDAC1	HDAC1				DOT1L
HDAC2	HDAC2				LMO2
MLH1	MLH1				PBX3
MSH2	MSH2				RUNX2
MSH3	MSH3				KLF3
MSH6	MSH6				MEF2C
BRCA2	BRCA2				HOXA9
RAD51	RAD51				HOXA10
FASLG	FASLG				JMJD1C
FAS	FAS				HMGA2
FADD	FADD				KDM6A
CASP8	CASP8				SUPT3H
BID	BID				PROM1
PMAIP1	PMAIP1				BMP2K
BBC3	BBC3				CDK14
BCL2L11	BCL2L11				HOXA11
CYCS	CYCS				SIX1
APAF1	APAF1				SIX4
CASP7	CASP7				EYA1
KEAP1	KEAP1				CDKN2C
NFE2L2	NFE2L2				HPGD
HMOX1	HMOX1				GRIA3
NQO1	NQO1				FUT8
GSTA5	GSTA5				TLX3
GSTA2	GSTA2				TLX1
GSTA4	GSTA4				BCL11B
GSTO2	GSTO2				LDB1
GSTM4	GSTM4				LYL1
GSTT2	GSTT2				HHEX
GSTT1	GSTT1				PTCRA
GSTM3	GSTM3				REL
MGST1	MGST1				CD86
MGST3	MGST3				CD40
GSTM1	GSTM1				MAF
GSTM5	GSTM5				NSD2
MGST2	MGST2				H3-5
GSTA1	GSTA1				H3-3B
GSTM2	GSTM2				H3C4
GSTA3	GSTA3				H3C3
GSTO1	GSTO1				H3C1
GSTT2B	GSTT2B				H3-3A
GSTP1	GSTP1				H3-4
TXNRD1	TXNRD1				H3C14
TXNRD3	TXNRD3				H3C15
TXNRD2	TXNRD2				H3C13
VHL	VHL				H3C6
ELOC	ELOC				H3C11
ELOB	ELOB				H3C8
CUL2	CUL2				H3C12
EGLN1	EGLN1				H3C10
EGLN3	EGLN3				H3C2
EGLN2	EGLN2				H3C7
FH	FH				PAX5
HIF1A	HIF1A				PRCC
EPAS1	EPAS1				TFE3
ARNT	ARNT				TMPRSS2
ARNT2	ARNT2				ERG
CREBBP	CREBBP				PLAU
EP300	EP300				PLAT
SLC2A1	SLC2A1				MMP3
JAG1	JAG1				ZEB1
JAG2	JAG2				SPINT1
DLL3	DLL3				ETV1
DLL1	DLL1				ETV4
DLL4	DLL4				ETV5
NOTCH1	NOTCH1				SLC45A3
NOTCH2	NOTCH2				ELK4
NOTCH3	NOTCH3				DDX5
NOTCH4	NOTCH4				MYCN
HES1	HES1				MEN1
HES5	HES5				EWSR1
HEYL	HEYL				FLI1
HEY1	HEY1				FEV
HEY2	HEY2				ATF1
FLT4	FLT4				WT1
SHH	SHH				BAIAP3
PTCH1	PTCH1				TSPAN7
SMO	SMO				MLF1
KIF7	KIF7				NR4A3
SUFU	SUFU				TAF15
GLI1	GLI1				FUS
GLI2	GLI2				DDIT3
GLI3	GLI3				CEBPB
BMP2	BMP2				NFKBIZ
BMP4	BMP4				SS18
HHIP	HHIP				SSX1
PTCH2	PTCH2				SSX2
AR	AR				SSX2B
HSP90AA1	HSP90AA1				NUPR1
HSP90AB1	HSP90AB1				ASPSCR1
HSP90B1	HSP90B1				DEFA3
KLK3	KLK3				PAX3
IL1B					PAX7
IL1R1					HSD11B2
IL1R2					NR3C2
NFKB1					SCNN1A
RELA					SCNN1B
HSPB1					SCNN1G
MUC2					KCNJ1
COL1A1					SLC9A3R2
COL1A2					NEDD4L
COL4A2					ATP1A1
COL4A4					ATP1A2
COL4A6					ATP1A3
COL4A1					ATP1A4
COL4A5					ATP1B4
COL4A3					ATP1B1
FN1					ATP1B2
LAMA1					ATP1B3
LAMA2					FXYD2
LAMA3					FXYD4
LAMA5					ATG5
LAMA4					SOD1
LAMB1					EIF4EBP2
LAMB2					HSPA8
LAMB3					HSPA1A
LAMB4					HSPA2
LAMC1					HSPA1L
LAMC2					HSPA1B
LAMC3					HSPA6
CASP3					CRYAB
IGH					FOXA2
GNAQ					CLPB
GNA11					GALT
GNA14					TNFRSF11A
GNA15					ELF5
PLCB1					CSN2
PLCB2					CGA
PLCB3					LHB
PLCB4					LHCGR
PRKCA					CYP17A1
PRKCB					IRF1
PRKCG					TH
GNAS					SLC2A2
GNAL					GCK
ADCY1					ARHGEF6
PRKACA					GAB2
PRKACB					EHMT2
PRKACG					EHMT1
RAB5A					KL
RAB5B					ATG13
RAB5C					RB1CC1
RAB7A					ATG101
RAB7B					PGA5
TLR2					PGA4
TLR4					PGA3
CD14					PRSS3
IL6					PRSS2
CXCL1					PRSS1
CXCL2					CTRB2
CXCL3					CTRB1
CSF2					CTRL
CXCL8					CELA2A
TNF					CELA2B
IL12A					CELA3A
IL12B					CELA3B
CD1A					CPA1
CD1B					CPA2
CD1C					CPA3
CD1D					CPB1
CD1E					CPB2
IFNG					SLC9A3
COL3A1					SLC15A1
PTK2					KCNN4
VCL					KCNK5
ACTN1					KCNE3
ACTN4					KCNQ1
ARG2					KCNJ13
ARG1					SLC38A2
NOS2					MME
ITGB2					MEP1A
ITGAM					MEP1B
PIK3R1					ACE2
PIK3R2					PRCP
PIK3R3					DPP4
PIK3CA					XPNPEP2
PIK3CD					SLC1A1
PIK3CB					SLC1A5
PRDX1					SLC8A1
SERPINB3					SLC8A2
SERPINB4					SLC8A3
SERPINB6					SLC6A19
SERPINB9					SLC3A2
SERPINB10					SLC7A8
SERPINB13					SLC36A1
CTSG					SLC36A2
IL10					SLC36A4
TGFB1					SLC36A3
TGFB2					SLC16A10
TGFB3					SLC3A1
C8A					SLC7A9
C8B					SLC7A7
C8G					ELN
C9					COL5A1
TGFB2					COL5A2
TGFB3					COL5A3
TGFB1					COL11A1
TGFBR1					COL24A1
TGFBR2					COL27A1
SMAD2					COL11A2
SMAD3					COL7A1
SMAD4					COL10A1
CDKN1B					COL12A1
FN1					COL13A1
COL1A1					COL14A1
COL1A2					COL15A1
COL3A1					COL17A1
COL4A2					COL18A1
COL4A4					COL21A1
COL4A6					COL22A1
COL4A1					COL28A1
COL4A5					INSRR
COL4A3					SRD5A2
AGT					GAB1
AGTR1					GAS6
AGER					NRG1
NOX1					NF1
CYBB					AXL
NOX4					NRG2
PLCD1					UBE3A
PLCD3					TLR3
PLCD4					TICAM1
PLCB1					IKBKE
PLCB2					TBK1
PLCB3					IRF3
PLCB4					TADA3
PLCG1					PARD3
PLCG2					PARD6A
PLCE1					PARD6G
PRKCA					PARD6B
PRKCB					PRKCI
PRKCD					SCRIB
PRKCE					DLG1
PRKCZ					DLG2
MAPK1					DLG3
MAPK3					LLGL2
JUN					LLGL1
VEGFA					CRB3
VEGFB					PATJ
VEGFC					MPP5
VEGFD					TNFRSF1A
CCL2					TRADD
SERPINE1					SLC9A3R1
SELE					PSMC1
VCAM1					NFX1
ICAM1					CHD4
MMP2					TBPL2
IL1A					TBPL1
IL1B					TBP
IL6					BCAP31
CXCL8					ATP6V1A
TNF					ATP6V1B1
F3					ATP6V1B2
EDN1					ATP6V1C2
THBD					ATP6V1C1
MAPK11					ATP6V1D
MAPK12					ATP6V1E2
MAPK13					ATP6V1E1
MAPK14					ATP6V1F
RELA					ATP6V1G1
NFKB1					ATP6V1G3
MAPK8					ATP6V1G2
MAPK10					ATP6V1H
MAPK9					TCIRG1
DIAPH1					ATP6V0A2
RAC1					ATP6V0A4
CDC42					ATP6V0A1
HRAS					ATP6V0D1
KRAS					ATP6V0D2
NRAS					ATP6V0E1
PIK3CA					ATP6V0E2
PIK3CD					ATP6V0C
PIK3CB					ATP6V0B
PIK3R1					ATP6AP1
PIK3R2					UBR4
PIK3R3					TUBG2
AKT1					TUBG1
AKT2					PKM
AKT3					EIF2AK2
NOS3					OASL
FOXO1					MX1
BCL2					ISG15
BAX					PSEN1
CASP3					MFNG
JAK2					LFNG
STAT3					RFNG
PIM1					MAML3
NFATC1					MAML2
STAT1					MAML1
STAT5A					RBPJL
STAT5B					RBPJ
CCND1					HES2
CDK4					HES6
EGR1					HES7
RLN1					HES3
RLN2					HES4
RXFP1					AURKA
GNAO1					CPEB1
GNAI1					CPEB2
GNAI3					CPEB3
GNAI2					CPEB4
GNAS					SPDYA
GNB1					SPDYC
GNB2					SPDYE2B
GNB3					SPDYE18
GNB4					SPDYE11
GNB5					SPDYE16
GNG2					SPDYE17
GNG3					SPDYE1
GNG4					SPDYE4
GNG5					SPDYE3
GNG7					SPDYE2
GNG8					SPDYE5
GNG10					SPDYE6
GNG11					MOS
GNG12					RPS6KA3
GNG13					RPS6KA1
GNGT1					RPS6KA2
GNGT2					RPS6KA6
ADCY5					PKMYT1
PRKACA					STK10
PRKACB					CDC25B
PRKACG					CDC25C
CREB1					PDE3B
ATF2					BUB1
ATF4					MAD1L1
CREB3					MAD2L1
CREB3L1					MAD2L2
CREB3L2					FZR1
CREB3L3					ANAPC1
CREB3L4					ANAPC2
CREB5					CDC27
ATF6B					ANAPC4
VEGFA					ANAPC5
VEGFB					CDC16
VEGFC					ANAPC7
VEGFD					CDC23
NFKBIA					ANAPC10
NFKB1					ANAPC11
RELA					CDC26
NOS2					ANAPC13
PIK3CA					KIF22
PIK3CD					HTR2A
PIK3CB					HTR2B
PIK3R1					HTR2C
PIK3R2					HRH1
PIK3R3					P2RY2
PRKCZ					PLA2G4E
RAF1					PLA2G4A
MAP2K1					JMJD7-PLA2G4B
MAP2K2					PLA2G4B
MAPK1					PLA2G4C
MAPK3					PLA2G4D
MMP2					PLA2G4F
MMP9					PLA2G6
AKT1					ALOX12
AKT2					TRPA1
AKT3					TRPV1
NOS3					ASIC1
NOS1					ASIC2
EDN1					ASIC3
EDNRB					ASIC4
MMP1					ASIC5
MMP13					IL1RAP
TGFB1					TRPM8
TGFBR1					F2RL1
TGFBR2					CYP2J2
SMAD2					CYP4A11
ACTA2					CYP4A22
COL1A1					PRKCH
COL1A2					PRKCQ
COL3A1					TRPV2
COL4A2					TRPV3
COL4A4					MKNK1
COL4A6					MKNK2
COL4A1					TIMP1
COL4A5					LTBR
COL4A3					TF
INSL3					TFRC
RXFP2					NPPA
RLN3					PDK1
RXFP3					HK3
ADCY1					HK1
ADCY2					HK2
ADCY3					HKDC1
ADCY4					GAPDH
ADCY6					ALDOC
ADCY7					ALDOA
ADCY8					ALDOB
ADCY9					ENO3
PLCB1					ENO2
PLCB2					ENO1
PLCB3					ENO4
PLCB4					PGK2
PRKCA					PGK1
MAP2K4					LDHAL6A
MAP2K7					LDHAL6B
MAPK11					LDHA
MAPK12					LDHB
MAPK13					LDHC
MAPK14					PDHA2
MAPK8					PDHA1
MAPK10					PDHB
MAPK9					CARM1
JUN					CYP2D6
FOS					CYP2D7
HRAS					HBEGF
KRAS					GPER1
NRAS					MED1
SRC					BIK
SHC1					ABCB11
SHC2					PPP1R3A
SHC3					PPP1R3C
SHC4					PPP1R3D
SOS1					PPP1R3B
SOS2					PPP1R3E
ARRB1					PTPN1
ARRB2					PTPRF
EGFR					TBC1D4
GRB2					SLC27A1
INSL5					SLC27A4
RXFP4					SLC27A2
GNA15					SLC27A3
LIF					SLC27A5
LIFR					SLC27A6
IL6ST					PTPA
JAK1					TRIB3
JAK2					PYGL
JAK3					PYGM
STAT3					PYGB
KLF4					NR1H3
SOX2					NR1H2
MYC					PPARGC1B
GRB2					MLX
MAP2K1					MLXIP
MAP2K2					MLXIPL
MAPK1					PPARA
MAPK3					OGA
PIK3CA					OGT
PIK3CD					GFPT2
PIK3CB					GFPT1
PIK3R1					TBXA2R
PIK3R2					P2RX1
PIK3R3					ORAI1
AKT1					STIM1
AKT2					P2RY1
AKT3					APBB1IP
TBX3					FERMT3
NANOG					FGA
NANOGP8					FGB
INHBA					FGG
INHBB					P2RY12
INHBC					PTGIR
INHBE					FCGR2A
NODAL					GP6
ACVR1B					FCER1G
ACVR1C					LYN
ACVR2A					LCP2
ACVR2B					BTK
SMAD2					GP5
SMAD3					GP1BA
BMP4					GP1BB
BMPR1A					GP9
BMPR1B					GUCY1A2
ACVR1					GUCY1A1
BMPR2					GUCY1B1
SMAD1					PRKG1
SMAD5					PRKG2
SMAD9					PTGS1
SMAD4					TBXAS1
ID1					SNAP23
ID2					VAMP8
ID3					TFDP1
ID4					TFDP2
DUSP9					CDKN1C
MAPK11					CDC6
MAPK12					CDC45
MAPK13					CDC7
MAPK14					DBF4
WNT1					WEE1
WNT2					WEE2
WNT2B					CCNH
WNT3					CDK7
WNT3A					CDC20
WNT4					PTTG1
WNT5A					PTTG2
WNT5B					ESPL1
WNT6					SMC1A
WNT7A					SMC1B
WNT7B					SMC3
WNT8A					STAG2
WNT8B					STAG1
WNT9A					RAD21
WNT9B					TTK
WNT10B					BUB3
WNT10A					BUB1B
WNT11					CDC14B
WNT16					CDC14A
FZD1					PRKDC
FZD7					PCNA
FZD2					ORC1
FZD3					ORC2
FZD4					ORC3
FZD5					ORC4
FZD8					ORC5
FZD6					ORC6
FZD10					MCM2
FZD9					MCM3
DVL3					MCM4
DVL2					MCM5
DVL1					MCM6
GSK3B					MCM7
AXIN1					CD46
AXIN2					MSN
APC					SLAMF1
APC2					CLEC4M
CTNNB1					CD209
TCF3					DDX58
ESRRB					IFIH1
TCF7					MAVS
POU5F1					NFKBIB
POU5F1B					TLR7
FGF2					TLR9
FGFR1					MYD88
FGFR2					IRAK1
FGFR3					IRAK4
FGFR4					IRF7
HRAS					CSNK2A1
KRAS					CSNK2A2
NRAS					CSNK2A3
RAF1					CSNK2B
IGF1					TNFAIP3
IGF1R					TAB2
HESX1					RACK1
ZIC3					OAS1
LEFTY1					OAS2
LEFTY2					OAS3
SKIL					ADAR
SMARCAD1					EIF2AK1
KAT6A					EIF2AK3
SETDB1					EIF2AK4
JARID2					RAB9A
REST					RAB9B
RIF1					EIF3H
PCGF1					EIF2S1
PCGF2					CD3D
PCGF3					CD3E
BMI1					CD3G
COMMD3-BMI1					CD28
PCGF5					CBLB
PCGF6					FCGR2B
PAX6					PPP1R3F
MEIS1					PHKG1
HOXB1					PHKG2
HOXA1					PHKB
HOXD1					PHKA2
LHX5					PHKA1
OTX1					PRKAR1A
NEUROG1					PRKAR2A
HAND1					PRKAR2B
DLX5					PRKAR1B
MYF5					FLOT2
ONECUT1					FLOT1
ISL1					SH2B2
ZFHX3					SORBS1
ESX1					RHOQ
EGF					EXOC7
TGFA					TRIP10
EREG					PKLR
AREG					INPPL1
FGF1					INPP5K
FGF2					INPP5J
FGF3					INPP5A
FGF4					TNFRSF10A
FGF17					CFLAR
FGF6					CASP10
FGF7					CASP6
FGF8					DIABLO
FGF9					SEPTIN4
FGF10					HTRA2
FGF16					PRF1
FGF5					TUBA1B
FGF18					TUBA4A
FGF20					TUBA3C
FGF22					TUBA1A
FGF19					TUBA1C
FGF21					TUBA8
FGF23					TUBA3E
NGF					TUBA3D
BDNF					TUBAL3
NTF3					SPTA1
NTF4					SPTAN1
INS					LMNA
IGF1					LMNB1
IGF2					LMNB2
PDGFA					PARP1
PDGFB					PARP2
PDGFC					PARP3
PDGFD					PARP4
CSF1					DFFA
KITLG					DFFB
FLT3LG					ENDOG
VEGFA					AIFM1
VEGFB					ERN1
PGF					CASP12
VEGFC					CTSB
VEGFD					CTSC
HGF					CTSD
ANGPT1					CTSF
ANGPT2					CTSH
ANGPT4					CTSK
EFNA1					CTSL
EFNA2					CTSO
EFNA3					CTSS
EFNA4					CTSV
EFNA5					CTSW
EGFR					CTSZ
ERBB2					DAXX
ERBB3					RIPK1
ERBB4					DAB2IP
FGFR1					MAP3K5
FGFR2					HRK
FGFR3					MAP3K14
FGFR4					PTPN13
NGFR					CASP2
NTRK1					CDX2
NTRK2					CDH17
INSR					REG4
IGF1R					ABCB1
PDGFRA					GSK3A
PDGFRB					MAP3K11
CSF1R					ITCH
KIT					XBP1
FLT3					CYP2E1
FLT1					NDUFV1
FLT4					NDUFV2
KDR					NDUFV3
MET					NDUFA1
TEK					NDUFA2
EPHA2					NDUFA3
GRB2					NDUFA4
SOS1					NDUFA4L2
SOS2					NDUFA5
HRAS					NDUFA6
KRAS					NDUFA7
NRAS					NDUFA8
RAF1					NDUFA9
MAP2K1					NDUFA10
MAP2K2					NDUFAB1
MAPK1					NDUFA11
MAPK3					NDUFA12
IRS1					NDUFA13
TLR2					NDUFB1
TLR4					NDUFB2
RAC1					NDUFB3
IGH					NDUFB4
SYK					NDUFB5
CD19					NDUFB6
PIK3AP1					NDUFB7
GH1					NDUFB8
GH2					NDUFB9
CSH1					NDUFB10
CSH2					NDUFB11
PRL					NDUFS1
OSM					NDUFS2
IL2					NDUFS3
IL3					NDUFS4
IL6					NDUFS5
IL4					NDUFS6
IL7					NDUFS7
IFNA1					NDUFS8
IFNA2					NDUFC1
IFNA4					NDUFC2
IFNA5					NDUFC2-KCTD14
IFNA6					SDHA
IFNA7					SDHB
IFNA8					SDHC
IFNA10					SDHD
IFNA13					UQCRFS1
IFNA14					CYTB
IFNA16					CYC1
IFNA17					UQCRC1
IFNA21					UQCRC2
IFNB1					UQCRH
EPO					UQCRHL
CSF3					UQCRB
GHR					UQCRQ
PRLR					UQCR10
OSMR					UQCR11
IL2RA					COX3
IL2RB					COX1
IL2RG					COX2
IL3RA					COX4I2
IL6R					COX4I1
IL4R					COX5A
IL7R					COX5B
IFNAR1					COX6A1
IFNAR2					COX6A2
EPOR					COX6B1
CSF3R					COX6B2
JAK1					COX6C
JAK2					COX7A1
JAK3					COX7A2
COL1A1					COX7A2L
COL1A2					COX7B
COL2A1					COX7B2
COL4A2					COX7C
COL4A4					COX8C
COL4A6					COX8A
COL4A1					SLC7A5
COL4A5					SLC38A9
COL4A3					LAMTOR1
COL6A1					LAMTOR2
COL6A2					LAMTOR3
COL6A3					LAMTOR4
COL6A6					LAMTOR5
COL6A5					FLCN
COL9A1					FNIP1
COL9A2					FNIP2
COL9A3					RRAGA
LAMA1					RRAGB
LAMA2					RRAGC
LAMA3					RRAGD
LAMA5					CASTOR1
LAMA4					CASTOR2
LAMB1					MIOS
LAMB2					SEH1L
LAMB3					WDR24
LAMB4					WDR59
LAMC1					SEC13
LAMC2					DEPDC5
LAMC3					NPRL2
CHAD					NPRL3
RELN					RNF152
THBS1					DEPTOR
COMP					TELO2
THBS2					TTI1
THBS3					CLIP1
THBS4					GRB10
FN1					LPIN1
SPP1					LPIN3
VTN					LPIN2
TNC					ULK2
TNN					TBC1D7
TNR					TBC1D7-LOC100130357readthrough[KO:K20396]
TNXB					MAPKAP1
VWF					RICTOR
IBSP					PRR5
ITGA1					ACTL6A
ITGA2					ACTL6B
ITGA2B					SMARCD1
ITGA3					SMARCD2
ITGA4					SMARCD3
ITGA5					PHF10
ITGA6					DPF1
ITGA7					DPF3
ITGA8					ARID1B
ITGA9					ARID1A
ITGA10					SMARCE1
ITGA11					SMARCB1
ITGAV					SMARCC1
ITGB1					SMARCC2
ITGB3					SMARCA2
ITGB4					SMARCA4
ITGB5					ARID2
ITGB6					PBRM1
ITGB7					BRD7
ITGB8					DDB1
PTK2					HPN
PIK3CA					EGR2
PIK3CD					EGR3
PIK3CB					SP100
PIK3R1					HNRNPK
PIK3R2					DDX3X
PIK3R3					H2BC15
F2R					H2BC9
CHRM1					H2BC14
CHRM2					H2BW1
LPAR1					H2BC1
LPAR2					H2BC18
LPAR3					H2BC17
LPAR4					H2BC3
LPAR5					H2BC8
LPAR6					H2BC13
GNB1					H2BC4
GNB2					H2BC5
GNB3					H2BC6
GNB4					H2BC10
GNB5					H2BC21
GNG2					H2BC11
GNG3					H2BC12
GNG4					H2BU1
GNG5					H2BC7
GNG7					H2BW2
GNG8					histoneH2BtypeF-S-like[KO:K11252]
GNG10					H2BE1
GNG11					H2BS1
GNG12					H4-16
GNG13					H4C15
[truncated: 4,550 more rows]

## Sheet: AMPK
AMPK signaling pathway
MAP3K7	mitogen-activated protein kinase kinase kinase 7 [KO:K04427] [EC:2.7.11.25]
STK11	serine/threonine kinase 11 [KO:K07298] [EC:2.7.11.1]
CAB39	calcium binding protein 39 [KO:K08272]
CAB39L	calcium binding protein 39 like [KO:K08272]
STRADA	STE20 related adaptor alpha [KO:K08271]
STRADB	STE20 related adaptor beta [KO:K17532]
LEP	leptin [KO:K05424]
LEPR	leptin receptor [KO:K05062]
CAMKK2	calcium/calmodulin dependent protein kinase kinase 2 [KO:K07359] [EC:2.7.11.17]
ADRA1A	adrenoceptor alpha 1A [KO:K04135]
ADIPOQ	adiponectin, C1Q and collagen domain containing [KO:K07296]
ADIPOR1	adiponectin receptor 1 [KO:K07297]
ADIPOR2	adiponectin receptor 2 [KO:K07297]
PRKAA1	protein kinase AMP-activated catalytic subunit alpha 1 [KO:K07198] [EC:2.7.11.11]
PRKAA2	protein kinase AMP-activated catalytic subunit alpha 2 [KO:K07198] [EC:2.7.11.11]
PRKAB1	protein kinase AMP-activated non-catalytic subunit beta 1 [KO:K07199]
PRKAB2	protein kinase AMP-activated non-catalytic subunit beta 2 [KO:K07199]
PRKAG1	protein kinase AMP-activated non-catalytic subunit gamma 1 [KO:K07200]
PRKAG3	protein kinase AMP-activated non-catalytic subunit gamma 3 [KO:K07200]
PRKAG2	protein kinase AMP-activated non-catalytic subunit gamma 2 [KO:K07200]
PFKFB1	6-phosphofructo-2-kinase/fructose-2,6-biphosphatase 1 [KO:K19028] [EC:2.7.1.105 3.1.3.46]
PFKFB2	6-phosphofructo-2-kinase/fructose-2,6-biphosphatase 2 [KO:K19029] [EC:2.7.1.105 3.1.3.46]
PFKFB3	6-phosphofructo-2-kinase/fructose-2,6-biphosphatase 3 [KO:K01103] [EC:2.7.1.105 3.1.3.46]
PFKFB4	6-phosphofructo-2-kinase/fructose-2,6-biphosphatase 4 [KO:K19030] [EC:2.7.1.105 3.1.3.46]
FBP1	fructose-bisphosphatase 1 [KO:K03841] [EC:3.1.3.11]
FBP2	fructose-bisphosphatase 2 [KO:K03841] [EC:3.1.3.11]
PFKM	phosphofructokinase, muscle [KO:K00850] [EC:2.7.1.11]
PFKP	phosphofructokinase, platelet [KO:K00850] [EC:2.7.1.11]
PFKL	phosphofructokinase, liver type [KO:K00850] [EC:2.7.1.11]
HNF4A	hepatocyte nuclear factor 4 alpha [KO:K07292]
G6PC	glucose-6-phosphatase catalytic subunit [KO:K01084] [EC:3.1.3.9]
G6PC2	glucose-6-phosphatase catalytic subunit 2 [KO:K01084] [EC:3.1.3.9]
G6PC3	glucose-6-phosphatase catalytic subunit 3 [KO:K01084] [EC:3.1.3.9]
PCK1	phosphoenolpyruvate carboxykinase 1 [KO:K01596] [EC:4.1.1.32]
PCK2	phosphoenolpyruvate carboxykinase 2, mitochondrial [KO:K01596] [EC:4.1.1.32]
CRTC2	CREB regulated transcription coactivator 2 [KO:K16333]
CREB1	cAMP responsive element binding protein 1 [KO:K05870]
CREB3	cAMP responsive element binding protein 3 [KO:K09048]
CREB3L1	cAMP responsive element binding protein 3 like 1 [KO:K09048]
CREB3L2	cAMP responsive element binding protein 3 like 2 [KO:K09048]
CREB3L3	cAMP responsive element binding protein 3 like 3 [KO:K09048]
CREB3L4	cAMP responsive element binding protein 3 like 4 [KO:K09048]
CREB5	cAMP responsive element binding protein 5 [KO:K09047]
PPARGC1A	PPARG coactivator 1 alpha [KO:K07202]
ELAVL1	ELAV like RNA binding protein 1 [KO:K13088]
CCND1	cyclin D1 [KO:K04503]
CCNA2	cyclin A2 [KO:K06627]
CCNA1	cyclin A1 [KO:K06627]
EEF2K	eukaryotic elongation factor 2 kinase [KO:K08292] [EC:2.7.11.20]
EEF2	eukaryotic translation elongation factor 2 [KO:K03234]
FOXO1	forkhead box O1 [KO:K07201]
FOXO3	forkhead box O3 [KO:K09408]
SIRT1	sirtuin 1 [KO:K11411] [EC:2.3.1.286]
SLC2A4	solute carrier family 2 member 4 [KO:K07191]
GYS2	glycogen synthase 2 [KO:K00693] [EC:2.4.1.11]
GYS1	glycogen synthase 1 [KO:K00693] [EC:2.4.1.11]
LIPE	lipase E, hormone sensitive type [KO:K07188] [EC:3.1.1.79]
HMGCR	3-hydroxy-3-methylglutaryl-CoA reductase [KO:K00021] [EC:1.1.1.34]
SREBF1	sterol regulatory element binding transcription factor 1 [KO:K07197]
FASN	fatty acid synthase [KO:K00665] [EC:2.3.1.85]
ACACA	acetyl-CoA carboxylase alpha [KO:K11262] [EC:6.4.1.2 6.3.4.14 2.1.3.15]
SCD	stearoyl-CoA desaturase [KO:K00507] [EC:1.14.19.1]
SCD5	stearoyl-CoA desaturase 5 [KO:K00507] [EC:1.14.19.1]
ACACB	acetyl-CoA carboxylase beta [KO:K01946] [EC:6.4.1.2 6.3.4.14 2.1.3.15]
MLYCD	malonyl-CoA decarboxylase [KO:K01578] [EC:4.1.1.9]
CPT1A	carnitine palmitoyltransferase 1A [KO:K08765] [EC:2.3.1.21]
CPT1B	carnitine palmitoyltransferase 1B [KO:K19523] [EC:2.3.1.21]
CPT1C	carnitine palmitoyltransferase 1C [KO:K19524] [EC:2.3.1.21]
PPP2CA	protein phosphatase 2 catalytic subunit alpha [KO:K04382] [EC:3.1.3.16]
PPP2CB	protein phosphatase 2 catalytic subunit beta [KO:K04382] [EC:3.1.3.16]
PPP2R1B	protein phosphatase 2 scaffold subunit Abeta [KO:K03456]
PPP2R1A	protein phosphatase 2 scaffold subunit Aalpha [KO:K03456]
PPP2R2A	protein phosphatase 2 regulatory subunit Balpha [KO:K04354]
PPP2R2B	protein phosphatase 2 regulatory subunit Bbeta [KO:K04354]
PPP2R2C	protein phosphatase 2 regulatory subunit Bgamma [KO:K04354]
PPP2R2D	protein phosphatase 2 regulatory subunit Bdelta [KO:K04354]
PPP2R3B	protein phosphatase 2 regulatory subunit B''beta [KO:K11583]
PPP2R3C	protein phosphatase 2 regulatory subunit B''gamma [KO:K11583]
PPP2R3A	protein phosphatase 2 regulatory subunit B''alpha [KO:K11583]
PPP2R5B	protein phosphatase 2 regulatory subunit B'beta [KO:K11584]
PPP2R5C	protein phosphatase 2 regulatory subunit B'gamma [KO:K11584]
PPP2R5D	protein phosphatase 2 regulatory subunit B'delta [KO:K11584]
PPP2R5E	protein phosphatase 2 regulatory subunit B'epsilon [KO:K11584]
PPP2R5A	protein phosphatase 2 regulatory subunit B'alpha [KO:K11584]
TBC1D1	TBC1 domain family member 1 [KO:K18341]
RAB2A	RAB2A, member RAS oncogene family [KO:K07877]
RAB8A	RAB8A, member RAS oncogene family [KO:K07901]
RAB10	RAB10, member RAS oncogene family [KO:K07903]
RAB11B	RAB11B, member RAS oncogene family [KO:K07905]
RAB14	RAB14, member RAS oncogene family [KO:K07881]
CFTR	CF transmembrane conductance regulator [KO:K05031] [EC:5.6.1.6]
CD36	CD36 molecule [KO:K06259]
IGF1	insulin like growth factor 1 [KO:K05459]
IGF1R	insulin like growth factor 1 receptor [KO:K05087] [EC:2.7.10.1]
INS	insulin [KO:K04526]
INSR	insulin receptor [KO:K04527] [EC:2.7.10.1]
IRS1	insulin receptor substrate 1 [KO:K16172]
IRS2	insulin receptor substrate 2 [KO:K07187]
IRS4	insulin receptor substrate 4 [KO:K17446]
PIK3CA	phosphatidylinositol-4,5-bisphosphate 3-kinase catalytic subunit alpha [KO:K00922] [EC:2.7.1.153]
PIK3CD	phosphatidylinositol-4,5-bisphosphate 3-kinase catalytic subunit delta [KO:K00922] [EC:2.7.1.153]
PIK3CB	phosphatidylinositol-4,5-bisphosphate 3-kinase catalytic subunit beta [KO:K00922] [EC:2.7.1.153]
PIK3R1	phosphoinositide-3-kinase regulatory subunit 1 [KO:K02649]
PIK3R2	phosphoinositide-3-kinase regulatory subunit 2 [KO:K02649]
PIK3R3	phosphoinositide-3-kinase regulatory subunit 3 [KO:K02649]
PDPK1	3-phosphoinositide dependent protein kinase 1 [KO:K06276] [EC:2.7.11.1]
AKT1	AKT serine/threonine kinase 1 [KO:K04456] [EC:2.7.11.1]
AKT2	AKT serine/threonine kinase 2 [KO:K04456] [EC:2.7.11.1]
AKT3	AKT serine/threonine kinase 3 [KO:K04456] [EC:2.7.11.1]
TSC2	TSC complex subunit 2 [KO:K07207]
TSC1	TSC complex subunit 1 [KO:K07206]
RHEB	Ras homolog, mTORC1 binding [KO:K07208]
MTOR	mechanistic target of rapamycin kinase [KO:K07203] [EC:2.7.11.1]
RPTOR	regulatory associated protein of MTOR complex 1 [KO:K07204]
AKT1S1	AKT1 substrate 1 [KO:K16184]
RPS6KB1	ribosomal protein S6 kinase B1 [KO:K04688] [EC:2.7.11.1]
RPS6KB2	ribosomal protein S6 kinase B2 [KO:K04688] [EC:2.7.11.1]
EIF4EBP1	eukaryotic translation initiation factor 4E binding protein 1 [KO:K07205]
PPARG	peroxisome proliferator activated receptor gamma [KO:K08530]
ULK1	unc-51 like autophagy activating kinase 1 [KO:K21357] [EC:2.7.11.1]

## Sheet: FOXOsignaling
TGFB1	transforming growth factor beta 1 [KO:K13375]
TGFB2	transforming growth factor beta 2 [KO:K13376]
TGFB3	transforming growth factor beta 3 [KO:K13377]
TGFBR1	transforming growth factor beta receptor 1 [KO:K04674] [EC:2.7.11.30]
TGFBR2	transforming growth factor beta receptor 2 [KO:K04388] [EC:2.7.11.30]
SMAD4	SMAD family member 4 [KO:K04501]
SMAD3	SMAD family member 3 [KO:K23605]
STK11	serine/threonine kinase 11 [KO:K07298] [EC:2.7.11.1]
PRKAA1	protein kinase AMP-activated catalytic subunit alpha 1 [KO:K07198] [EC:2.7.11.11]
PRKAA2	protein kinase AMP-activated catalytic subunit alpha 2 [KO:K07198] [EC:2.7.11.11]
PRKAB1	protein kinase AMP-activated non-catalytic subunit beta 1 [KO:K07199]
PRKAB2	protein kinase AMP-activated non-catalytic subunit beta 2 [KO:K07199]
PRKAG1	protein kinase AMP-activated non-catalytic subunit gamma 1 [KO:K07200]
PRKAG3	protein kinase AMP-activated non-catalytic subunit gamma 3 [KO:K07200]
PRKAG2	protein kinase AMP-activated non-catalytic subunit gamma 2 [KO:K07200]
NLK	nemo like kinase [KO:K04468] [EC:2.7.11.24]
SKP2	S-phase kinase associated protein 2 [KO:K03875]
MDM2	MDM2 proto-oncogene [KO:K06643] [EC:2.3.2.27]
SETD7	SET domain containing 7, histone lysine methyltransferase [KO:K11431] [EC:2.1.1.354]
CREBBP	CREB binding protein [KO:K04498] [EC:2.3.1.48]
EP300	E1A binding protein p300 [KO:K04498] [EC:2.3.1.48]
SIRT1	sirtuin 1 [KO:K11411] [EC:2.3.1.286]
USP7	ubiquitin specific peptidase 7 [KO:K11838] [EC:3.4.19.12]
SLC2A4	solute carrier family 2 member 4 [KO:K07191]
MAPK8	mitogen-activated protein kinase 8 [KO:K04440] [EC:2.7.11.24]
MAPK10	mitogen-activated protein kinase 10 [KO:K04440] [EC:2.7.11.24]
MAPK9	mitogen-activated protein kinase 9 [KO:K04440] [EC:2.7.11.24]
STK4	serine/threonine kinase 4 [KO:K04411]
IGF1	insulin like growth factor 1 [KO:K05459]
IGF1R	insulin like growth factor 1 receptor [KO:K05087] [EC:2.7.10.1]
INS	insulin [KO:K04526]
INSR	insulin receptor [KO:K04527] [EC:2.7.10.1]
IRS1	insulin receptor substrate 1 [KO:K16172]
IRS2	insulin receptor substrate 2 [KO:K07187]
IRS4	insulin receptor substrate 4 [KO:K17446]
PIK3CA	phosphatidylinositol-4,5-bisphosphate 3-kinase catalytic subunit alpha [KO:K00922] [EC:2.7.1.153]
PIK3CD	phosphatidylinositol-4,5-bisphosphate 3-kinase catalytic subunit delta [KO:K00922] [EC:2.7.1.153]
PIK3CB	phosphatidylinositol-4,5-bisphosphate 3-kinase catalytic subunit beta [KO:K00922] [EC:2.7.1.153]
PIK3R1	phosphoinositide-3-kinase regulatory subunit 1 [KO:K02649]
PIK3R2	phosphoinositide-3-kinase regulatory subunit 2 [KO:K02649]
PIK3R3	phosphoinositide-3-kinase regulatory subunit 3 [KO:K02649]
PDPK1	3-phosphoinositide dependent protein kinase 1 [KO:K06276] [EC:2.7.11.1]
CHUK	component of inhibitor of nuclear factor kappa B kinase complex [KO:K04467] [EC:2.7.11.10]
IKBKB	inhibitor of nuclear factor kappa B kinase subunit beta [KO:K07209] [EC:2.7.11.10]
PTEN	phosphatase and tensin homolog [KO:K01110] [EC:3.1.3.16 3.1.3.48 3.1.3.67]
AKT1	AKT serine/threonine kinase 1 [KO:K04456] [EC:2.7.11.1]
AKT2	AKT serine/threonine kinase 2 [KO:K04456] [EC:2.7.11.1]
AKT3	AKT serine/threonine kinase 3 [KO:K04456] [EC:2.7.11.1]
SGK1	serum/glucocorticoid regulated kinase 1 [KO:K13302] [EC:2.7.11.1]
SGK2	serum/glucocorticoid regulated kinase 2 [KO:K13303] [EC:2.7.11.1]
SGK3	serum/glucocorticoid regulated kinase family member 3 [KO:K13304] [EC:2.7.11.1]
C8orf44-SGK3	C8orf44-SGK3 readthrough [KO:K13304] [EC:2.7.11.1]
FOXO1	forkhead box O1 [KO:K07201]
FOXO3	forkhead box O3 [KO:K09408]
FOXO4	forkhead box O4 [KO:K12358]
FOXO6	forkhead box O6 [KO:K17847]
GRM1	glutamate metabotropic receptor 1 [KO:K04603]
HOMER1	homer scaffold protein 1 [KO:K15010]
HOMER2	homer scaffold protein 2 [KO:K15010]
HOMER3	homer scaffold protein 3 [KO:K15010]
AGAP2	ArfGAP with GTPase domain, ankyrin repeat and PH domain 2 [KO:K17848]
CSNK1E	casein kinase 1 epsilon [KO:K08960] [EC:2.7.11.1]
TPTEP2-CSNK1E	TPTEP2-CSNK1E readthrough [KO:K08960] [EC:2.7.11.1]
IL6	interleukin 6 [KO:K05405]
IL10	interleukin 10 [KO:K05443]
STAT3	signal transducer and activator of transcription 3 [KO:K04692]
EGF	epidermal growth factor [KO:K04357]
EGFR	epidermal growth factor receptor [KO:K04361] [EC:2.7.10.1]
GRB2	growth factor receptor bound protein 2 [KO:K04364]
SOS1	SOS Ras/Rac guanine nucleotide exchange factor 1 [KO:K03099]
SOS2	SOS Ras/Rho guanine nucleotide exchange factor 2 [KO:K03099]
HRAS	HRas proto-oncogene, GTPase [KO:K02833]
KRAS	KRAS proto-oncogene, GTPase [KO:K07827]
NRAS	NRAS proto-oncogene, GTPase [KO:K07828]
BRAF	B-Raf proto-oncogene, serine/threonine kinase [KO:K04365] [EC:2.7.11.1]
RAF1	Raf-1 proto-oncogene, serine/threonine kinase [KO:K04366] [EC:2.7.11.1]
ARAF	A-Raf proto-oncogene, serine/threonine kinase [KO:K08845] [EC:2.7.11.1]
MAP2K1	mitogen-activated protein kinase kinase 1 [KO:K04368] [EC:2.7.12.2]
MAP2K2	mitogen-activated protein kinase kinase 2 [KO:K04369] [EC:2.7.12.2]
MAPK1	mitogen-activated protein kinase 1 [KO:K04371] [EC:2.7.11.24]
MAPK3	mitogen-activated protein kinase 3 [KO:K04371] [EC:2.7.11.24]
MAPK11	mitogen-activated protein kinase 11 [KO:K04441] [EC:2.7.11.24]
MAPK12	mitogen-activated protein kinase 12 [KO:K04441] [EC:2.7.11.24]
MAPK13	mitogen-activated protein kinase 13 [KO:K04441] [EC:2.7.11.24]
MAPK14	mitogen-activated protein kinase 14 [KO:K04441] [EC:2.7.11.24]
CDK2	cyclin dependent kinase 2 [KO:K02206] [EC:2.7.11.22]
PRMT1	protein arginine methyltransferase 1 [KO:K11434] [EC:2.1.1.319]
FOXG1	forkhead box G1 [KO:K09385]
CCNB1	cyclin B1 [KO:K05868]
CCNB2	cyclin B2 [KO:K21770]
CCNB3	cyclin B3 [KO:K21771]
CCND1	cyclin D1 [KO:K04503]
CCND2	cyclin D2 [KO:K10151]
CCNG2	cyclin G2 [KO:K10146]
CDKN2B	cyclin dependent kinase inhibitor 2B [KO:K04685]
CDKN2D	cyclin dependent kinase inhibitor 2D [KO:K06623]
CDKN1A	cyclin dependent kinase inhibitor 1A [KO:K06625]
CDKN1B	cyclin dependent kinase inhibitor 1B [KO:K06624]
RBL2	RB transcriptional corepressor like 2 [KO:K16332]
PLK1	polo like kinase 1 [KO:K06631] [EC:2.7.11.21]
PLK2	polo like kinase 2 [KO:K08861] [EC:2.7.11.21]
PLK3	polo like kinase 3 [KO:K08862] [EC:2.7.11.21]
PLK4	polo like kinase 4 [KO:K08863] [EC:2.7.11.21]
GADD45A	growth arrest and DNA damage inducible alpha [KO:K04402]
GADD45B	growth arrest and DNA damage inducible beta [KO:K04402]
GADD45G	growth arrest and DNA damage inducible gamma [KO:K04402]
FASLG	Fas ligand [KO:K04389]
BCL2L11	BCL2 like 11 [KO:K16341]
TNFSF10	TNF superfamily member 10 [KO:K04721]
BCL6	BCL6 transcription repressor [KO:K15618]
BNIP3	BCL2 interacting protein 3 [KO:K15464]
ATG12	autophagy related 12 [KO:K08336]
GABARAP	GABA type A receptor-associated protein [KO:K08341]
GABARAPL1	GABA type A receptor associated protein like 1 [KO:K08341]
GABARAPL2	GABA type A receptor associated protein like 2 [KO:K08341]
CAT	catalase [KO:K03781] [EC:1.11.1.6]
SOD2	superoxide dismutase 2 [KO:K04564] [EC:1.15.1.1]
ATM	ATM serine/threonine kinase [KO:K04728] [EC:2.7.11.1]
PCK1	phosphoenolpyruvate carboxykinase 1 [KO:K01596] [EC:4.1.1.32]
PCK2	phosphoenolpyruvate carboxykinase 2, mitochondrial [KO:K01596] [EC:4.1.1.32]
G6PC	glucose-6-phosphatase catalytic subunit [KO:K01084] [EC:3.1.3.9]
G6PC2	glucose-6-phosphatase catalytic subunit 2 [KO:K01084] [EC:3.1.3.9]
G6PC3	glucose-6-phosphatase catalytic subunit 3 [KO:K01084] [EC:3.1.3.9]
IL7R	interleukin 7 receptor [KO:K05072]
KLF2	Kruppel like factor 2 [KO:K17845]
S1PR1	sphingosine-1-phosphate receptor 1 [KO:K04288]
S1PR4	sphingosine-1-phosphate receptor 4 [KO:K04293]
RAG1	recombination activating 1 [KO:K10628] [EC:2.3.2.27]
RAG2	recombination activating 2 [KO:K10988]
FBXO25	F-box protein 25 [KO:K10305]
FBXO32	F-box protein 32 [KO:K10305]
FBXO32; F-box protein 32 [KO:K10305]

## Sheet: Melanoma
Melanoma
FGF1	fibroblast growth factor 1 [KO:K18496]
FGF2	fibroblast growth factor 2 [KO:K18497]
FGF3	fibroblast growth factor 3 [KO:K04358]
FGF4	fibroblast growth factor 4 [KO:K04358]
FGF17	fibroblast growth factor 17 [KO:K04358]
FGF6	fibroblast growth factor 6 [KO:K04358]
FGF7	fibroblast growth factor 7 [KO:K04358]
FGF8	fibroblast growth factor 8 [KO:K04358]
FGF9	fibroblast growth factor 9 [KO:K04358]
FGF10	fibroblast growth factor 10 [KO:K04358]
FGF16	fibroblast growth factor 16 [KO:K04358]
FGF5	fibroblast growth factor 5 [KO:K04358]
FGF18	fibroblast growth factor 18 [KO:K04358]
FGF20	fibroblast growth factor 20 [KO:K04358]
FGF22	fibroblast growth factor 22 [KO:K04358]
FGF19	fibroblast growth factor 19 [KO:K22603]
FGF21	fibroblast growth factor 21 [KO:K22429]
FGF23	fibroblast growth factor 23 [KO:K22428]
HGF	hepatocyte growth factor [KO:K05460]
IGF1	insulin like growth factor 1 [KO:K05459]
PDGFA	platelet derived growth factor subunit A [KO:K04359]
PDGFB	platelet derived growth factor subunit B [KO:K17386]
PDGFC	platelet derived growth factor C [KO:K05450]
PDGFD	platelet derived growth factor D [KO:K05450]
EGF	epidermal growth factor [KO:K04357]
FGFR1	fibroblast growth factor receptor 1 [KO:K04362] [EC:2.7.10.1]
MET	MET proto-oncogene, receptor tyrosine kinase [KO:K05099] [EC:2.7.10.1]
IGF1R	insulin like growth factor 1 receptor [KO:K05087] [EC:2.7.10.1]
PDGFRA	platelet derived growth factor receptor alpha [KO:K04363] [EC:2.7.10.1]
PDGFRB	platelet derived growth factor receptor beta [KO:K05089] [EC:2.7.10.1]
EGFR	epidermal growth factor receptor [KO:K04361] [EC:2.7.10.1]
HRAS	HRas proto-oncogene, GTPase [KO:K02833]
KRAS	KRAS proto-oncogene, GTPase [KO:K07827]
NRAS	NRAS proto-oncogene, GTPase [KO:K07828]
ARAF	A-Raf proto-oncogene, serine/threonine kinase [KO:K08845] [EC:2.7.11.1]
BRAF	B-Raf proto-oncogene, serine/threonine kinase [KO:K04365] [EC:2.7.11.1]
RAF1	Raf-1 proto-oncogene, serine/threonine kinase [KO:K04366] [EC:2.7.11.1]
MAP2K1	mitogen-activated protein kinase kinase 1 [KO:K04368] [EC:2.7.12.2]
MAP2K2	mitogen-activated protein kinase kinase 2 [KO:K04369] [EC:2.7.12.2]
MAPK1	mitogen-activated protein kinase 1 [KO:K04371] [EC:2.7.11.24]
MAPK3	mitogen-activated protein kinase 3 [KO:K04371] [EC:2.7.11.24]
CCND1	cyclin D1 [KO:K04503]
CDK4	cyclin dependent kinase 4 [KO:K02089] [EC:2.7.11.22]
PIK3CA	phosphatidylinositol-4,5-bisphosphate 3-kinase catalytic subunit alpha [KO:K00922] [EC:2.7.1.153]
PIK3CD	phosphatidylinositol-4,5-bisphosphate 3-kinase catalytic subunit delta [KO:K00922] [EC:2.7.1.153]
PIK3CB	phosphatidylinositol-4,5-bisphosphate 3-kinase catalytic subunit beta [KO:K00922] [EC:2.7.1.153]
PIK3R1	phosphoinositide-3-kinase regulatory subunit 1 [KO:K02649]
PIK3R2	phosphoinositide-3-kinase regulatory subunit 2 [KO:K02649]
PIK3R3	phosphoinositide-3-kinase regulatory subunit 3 [KO:K02649]
AKT1	AKT serine/threonine kinase 1 [KO:K04456] [EC:2.7.11.1]
AKT2	AKT serine/threonine kinase 2 [KO:K04456] [EC:2.7.11.1]
AKT3	AKT serine/threonine kinase 3 [KO:K04456] [EC:2.7.11.1]
BAD	BCL2 associated agonist of cell death [KO:K02158]
PTEN	phosphatase and tensin homolog [KO:K01110] [EC:3.1.3.16 3.1.3.48 3.1.3.67]
CDKN2A	cyclin dependent kinase inhibitor 2A [KO:K06621]
MDM2	MDM2 proto-oncogene [KO:K06643] [EC:2.3.2.27]
TP53	tumor protein p53 [KO:K04451]
CDKN1A	cyclin dependent kinase inhibitor 1A [KO:K06625]
CDK6	cyclin dependent kinase 6 [KO:K02091] [EC:2.7.11.22]
RB1	RB transcriptional corepressor 1 [KO:K06618]
E2F1	E2F transcription factor 1 [KO:K17454]
E2F2	E2F transcription factor 2 [KO:K09389]
E2F3	E2F transcription factor 3 [KO:K06620]
CDH1	cadherin 1 [KO:K05689]
GADD45A	growth arrest and DNA damage inducible alpha [KO:K04402]
GADD45B	growth arrest and DNA damage inducible beta [KO:K04402]
GADD45G	growth arrest and DNA damage inducible gamma [KO:K04402]
BAX	BCL2 associated X, apoptosis regulator [KO:K02159]
BAK1	BCL2 antagonist/killer 1 [KO:K14021]
DDB2	damage specific DNA binding protein 2 [KO:K10140]
POLK	DNA polymerase kappa [KO:K03511] [EC:2.7.7.7]
MITF	melanocyte inducing transcription factor [KO:K09455]

## Sheet: Glioma
Glioma
EGF	epidermal growth factor [KO:K04357]
TGFA	transforming growth factor alpha [KO:K08774]
EGFR	epidermal growth factor receptor [KO:K04361] [EC:2.7.10.1]
PDGFA	platelet derived growth factor subunit A [KO:K04359]
PDGFB	platelet derived growth factor subunit B [KO:K17386]
PDGFRA	platelet derived growth factor receptor alpha [KO:K04363] [EC:2.7.10.1]
PDGFRB	platelet derived growth factor receptor beta [KO:K05089] [EC:2.7.10.1]
IGF1	insulin like growth factor 1 [KO:K05459]
IGF1R	insulin like growth factor 1 receptor [KO:K05087] [EC:2.7.10.1]
PLCG1	phospholipase C gamma 1 [KO:K01116] [EC:3.1.4.11]
PLCG2	phospholipase C gamma 2 [KO:K05859] [EC:3.1.4.11]
CALML3	calmodulin like 3 [KO:K02183]
CALM2	calmodulin 2 [KO:K02183]
CALM3	calmodulin 3 [KO:K02183]
CALM1	calmodulin 1 [KO:K02183]
CALML6	calmodulin like 6 [KO:K02183]
CALML5	calmodulin like 5 [KO:K02183]
CALML4	calmodulin like 4 [KO:K02183]
CAMK1D	calcium/calmodulin dependent protein kinase ID [KO:K08794] [EC:2.7.11.17]
CAMK1G	calcium/calmodulin dependent protein kinase IG [KO:K08794] [EC:2.7.11.17]
CAMK1	calcium/calmodulin dependent protein kinase I [KO:K08794] [EC:2.7.11.17]
CAMK2A	calcium/calmodulin dependent protein kinase II alpha [KO:K04515] [EC:2.7.11.17]
CAMK2D	calcium/calmodulin dependent protein kinase II delta [KO:K04515] [EC:2.7.11.17]
CAMK2B	calcium/calmodulin dependent protein kinase II beta [KO:K04515] [EC:2.7.11.17]
CAMK2G	calcium/calmodulin dependent protein kinase II gamma [KO:K04515] [EC:2.7.11.17]
CAMK4	calcium/calmodulin dependent protein kinase IV [KO:K05869] [EC:2.7.11.17]
PRKCA	protein kinase C alpha [KO:K02677] [EC:2.7.11.13]
PRKCB	protein kinase C beta [KO:K19662] [EC:2.7.11.13]
PRKCG	protein kinase C gamma [KO:K19663] [EC:2.7.11.13]
SHC1	SHC adaptor protein 1 [KO:K06279]
SHC2	SHC adaptor protein 2 [KO:K17447]
SHC3	SHC adaptor protein 3 [KO:K17448]
SHC4	SHC adaptor protein 4 [KO:K17449]
GRB2	growth factor receptor bound protein 2 [KO:K04364]
SOS1	SOS Ras/Rac guanine nucleotide exchange factor 1 [KO:K03099]
SOS2	SOS Ras/Rho guanine nucleotide exchange factor 2 [KO:K03099]
HRAS	HRas proto-oncogene, GTPase [KO:K02833]
KRAS	KRAS proto-oncogene, GTPase [KO:K07827]
NRAS	NRAS proto-oncogene, GTPase [KO:K07828]
ARAF	A-Raf proto-oncogene, serine/threonine kinase [KO:K08845] [EC:2.7.11.1]
BRAF	B-Raf proto-oncogene, serine/threonine kinase [KO:K04365] [EC:2.7.11.1]
RAF1	Raf-1 proto-oncogene, serine/threonine kinase [KO:K04366] [EC:2.7.11.1]
MAP2K1	mitogen-activated protein kinase kinase 1 [KO:K04368] [EC:2.7.12.2]
MAP2K2	mitogen-activated protein kinase kinase 2 [KO:K04369] [EC:2.7.12.2]
MAPK1	mitogen-activated protein kinase 1 [KO:K04371] [EC:2.7.11.24]
MAPK3	mitogen-activated protein kinase 3 [KO:K04371] [EC:2.7.11.24]
PIK3CA	phosphatidylinositol-4,5-bisphosphate 3-kinase catalytic subunit alpha [KO:K00922] [EC:2.7.1.153]
PIK3CD	phosphatidylinositol-4,5-bisphosphate 3-kinase catalytic subunit delta [KO:K00922] [EC:2.7.1.153]
PIK3CB	phosphatidylinositol-4,5-bisphosphate 3-kinase catalytic subunit beta [KO:K00922] [EC:2.7.1.153]
PIK3R1	phosphoinositide-3-kinase regulatory subunit 1 [KO:K02649]
PIK3R2	phosphoinositide-3-kinase regulatory subunit 2 [KO:K02649]
PIK3R3	phosphoinositide-3-kinase regulatory subunit 3 [KO:K02649]
AKT1	AKT serine/threonine kinase 1 [KO:K04456] [EC:2.7.11.1]
AKT2	AKT serine/threonine kinase 2 [KO:K04456] [EC:2.7.11.1]
AKT3	AKT serine/threonine kinase 3 [KO:K04456] [EC:2.7.11.1]
MTOR	mechanistic target of rapamycin kinase [KO:K07203] [EC:2.7.11.1]
PTEN	phosphatase and tensin homolog [KO:K01110] [EC:3.1.3.16 3.1.3.48 3.1.3.67]
CDKN2A	cyclin dependent kinase inhibitor 2A [KO:K06621]
MDM2	MDM2 proto-oncogene [KO:K06643] [EC:2.3.2.27]
TP53	tumor protein p53 [KO:K04451]
CDKN1A	cyclin dependent kinase inhibitor 1A [KO:K06625]
CCND1	cyclin D1 [KO:K04503]
CDK4	cyclin dependent kinase 4 [KO:K02089] [EC:2.7.11.22]
CDK6	cyclin dependent kinase 6 [KO:K02091] [EC:2.7.11.22]
RB1	RB transcriptional corepressor 1 [KO:K06618]
E2F1	E2F transcription factor 1 [KO:K17454]
E2F2	E2F transcription factor 2 [KO:K09389]
E2F3	E2F transcription factor 3 [KO:K06620]
GADD45A	growth arrest and DNA damage inducible alpha [KO:K04402]
GADD45B	growth arrest and DNA damage inducible beta [KO:K04402]
GADD45G	growth arrest and DNA damage inducible gamma [KO:K04402]
BAX	BCL2 associated X, apoptosis regulator [KO:K02159]
BAK1	BCL2 antagonist/killer 1 [KO:K14021]
DDB2	damage specific DNA binding protein 2 [KO:K10140]
POLK	DNA polymerase kappa [KO:K03511] [EC:2.7.7.7]

## Sheet: Focal adhesion
Focal adhesion
COL1A1	collagen type I alpha 1 chain [KO:K06236]
COL1A2	collagen type I alpha 2 chain [KO:K06236]
COL2A1	collagen type II alpha 1 chain [KO:K19719]
COL4A2	collagen type IV alpha 2 chain [KO:K06237]
COL4A4	collagen type IV alpha 4 chain [KO:K06237]
COL4A6	collagen type IV alpha 6 chain [KO:K06237]
COL4A1	collagen type IV alpha 1 chain [KO:K06237]
COL4A5	collagen type IV alpha 5 chain [KO:K06237]
COL4A3	collagen type IV alpha 3 chain [KO:K06237]
COL6A1	collagen type VI alpha 1 chain [KO:K06238]
COL6A2	collagen type VI alpha 2 chain [KO:K06238]
COL6A3	collagen type VI alpha 3 chain [KO:K06238]
COL6A6	collagen type VI alpha 6 chain [KO:K06238]
COL6A5	collagen type VI alpha 5 chain [KO:K06238]
COL9A1	collagen type IX alpha 1 chain [KO:K08131]
COL9A2	collagen type IX alpha 2 chain [KO:K08131]
COL9A3	collagen type IX alpha 3 chain [KO:K08131]
LAMA1	laminin subunit alpha 1 [KO:K05637]
LAMA2	laminin subunit alpha 2 [KO:K05637]
LAMA3	laminin subunit alpha 3 [KO:K06240]
LAMA5	laminin subunit alpha 5 [KO:K06240]
LAMA4	laminin subunit alpha 4 [KO:K06241]
LAMB1	laminin subunit beta 1 [KO:K05636]
LAMB2	laminin subunit beta 2 [KO:K06243]
LAMB3	laminin subunit beta 3 [KO:K06244]
LAMB4	laminin subunit beta 4 [KO:K06245]
LAMC1	laminin subunit gamma 1 [KO:K05635]
LAMC2	laminin subunit gamma 2 [KO:K06246]
LAMC3	laminin subunit gamma 3 [KO:K06247]
CHAD	chondroadherin [KO:K06248]
RELN	reelin [KO:K06249] [EC:3.4.21.-]
THBS1	thrombospondin 1 [KO:K16857]
COMP	cartilage oligomeric matrix protein [KO:K04659]
THBS2	thrombospondin 2 [KO:K04659]
THBS3	thrombospondin 3 [KO:K04659]
THBS4	thrombospondin 4 [KO:K04659]
FN1	fibronectin 1 [KO:K05717]
SPP1	secreted phosphoprotein 1 [KO:K06250]
VTN	vitronectin [KO:K06251]
TNC	tenascin C [KO:K06252]
TNN	tenascin N [KO:K06252]
TNR	tenascin R [KO:K06252]
TNXB	tenascin XB [KO:K06252]
VWF	von Willebrand factor [KO:K03900]
IBSP	integrin binding sialoprotein [KO:K06253]
ITGA1	integrin subunit alpha 1 [KO:K06480]
ITGA2	integrin subunit alpha 2 [KO:K06481]
ITGA2B	integrin subunit alpha 2b [KO:K06476]
ITGA3	integrin subunit alpha 3 [KO:K06482]
ITGA4	integrin subunit alpha 4 [KO:K06483]
ITGA5	integrin subunit alpha 5 [KO:K06484]
ITGA6	integrin subunit alpha 6 [KO:K06485]
ITGA7	integrin subunit alpha 7 [KO:K06583]
ITGA8	integrin subunit alpha 8 [KO:K06584]
ITGA9	integrin subunit alpha 9 [KO:K06585]
ITGA10	integrin subunit alpha 10 [KO:K06586]
ITGA11	integrin subunit alpha 11 [KO:K06587]
ITGAV	integrin subunit alpha V [KO:K06487]
ITGB1	integrin subunit beta 1 [KO:K05719]
ITGB3	integrin subunit beta 3 [KO:K06493]
ITGB4	integrin subunit beta 4 [KO:K06525]
ITGB5	integrin subunit beta 5 [KO:K06588]
ITGB6	integrin subunit beta 6 [KO:K06589]
ITGB7	integrin subunit beta 7 [KO:K06590]
ITGB8	integrin subunit beta 8 [KO:K06591]
PDGFA	platelet derived growth factor subunit A [KO:K04359]
PDGFB	platelet derived growth factor subunit B [KO:K17386]
PDGFC	platelet derived growth factor C [KO:K05450]
PDGFD	platelet derived growth factor D [KO:K05450]
EGF	epidermal growth factor [KO:K04357]
IGF1	insulin like growth factor 1 [KO:K05459]
VEGFA	vascular endothelial growth factor A [KO:K05448]
VEGFB	vascular endothelial growth factor B [KO:K16858]
PGF	placental growth factor [KO:K16859]
VEGFC	vascular endothelial growth factor C [KO:K05449]
VEGFD	vascular endothelial growth factor D [KO:K05449]
HGF	hepatocyte growth factor [KO:K05460]
PDGFRA	platelet derived growth factor receptor alpha [KO:K04363] [EC:2.7.10.1]
PDGFRB	platelet derived growth factor receptor beta [KO:K05089] [EC:2.7.10.1]
IGF1R	insulin like growth factor 1 receptor [KO:K05087] [EC:2.7.10.1]
KDR	kinase insert domain receptor [KO:K05098] [EC:2.7.10.1]
EGFR	epidermal growth factor receptor [KO:K04361] [EC:2.7.10.1]
FLT1	fms related receptor tyrosine kinase 1 [KO:K05096] [EC:2.7.10.1]
FLT4	fms related receptor tyrosine kinase 4 [KO:K05097] [EC:2.7.10.1]
MET	MET proto-oncogene, receptor tyrosine kinase [KO:K05099] [EC:2.7.10.1]
ERBB2	erb-b2 receptor tyrosine kinase 2 [KO:K05083] [EC:2.7.10.1]
SRC	SRC proto-oncogene, non-receptor tyrosine kinase [KO:K05704] [EC:2.7.10.2]
ARHGAP35	Rho GTPase activating protein 35 [KO:K05732]
ARHGAP5	Rho GTPase activating protein 5 [KO:K13709]
RHOA	ras homolog family member A [KO:K04513]
DIAPH1	diaphanous related formin 1 [KO:K05740]
ROCK1	Rho associated coiled-coil containing protein kinase 1 [KO:K04514] [EC:2.7.11.1]
ROCK2	Rho associated coiled-coil containing protein kinase 2 [KO:K17388] [EC:2.7.11.1]
MYL2	myosin light chain 2 [KO:K10351]
MYL5	myosin light chain 5 [KO:K12753]
MYL7	myosin light chain 7 [KO:K12754]
MYL9	myosin light chain 9 [KO:K12755]
MYL10	myosin light chain 10 [KO:K12756]
MYL12B	myosin light chain 12B [KO:K12757]
MYL12A	myosin light chain 12A [KO:K12757]
MYLPF	myosin light chain, phosphorylatable, fast skeletal muscle [KO:K12758]
PPP1CA	protein phosphatase 1 catalytic subunit alpha [KO:K06269] [EC:3.1.3.16]
PPP1CB	protein phosphatase 1 catalytic subunit beta [KO:K06269] [EC:3.1.3.16]
PPP1CC	protein phosphatase 1 catalytic subunit gamma [KO:K06269] [EC:3.1.3.16]
PPP1R12A	protein phosphatase 1 regulatory subunit 12A [KO:K06270]
PPP1R12B	protein phosphatase 1 regulatory subunit 12B [KO:K12329]
PPP1R12C	protein phosphatase 1 regulatory subunit 12C [KO:K17457]
MYLK	myosin light chain kinase [KO:K00907] [EC:2.7.11.18]
MYLK2	myosin light chain kinase 2 [KO:K00907] [EC:2.7.11.18]
MYLK3	myosin light chain kinase 3 [KO:K00907] [EC:2.7.11.18]
MYLK4	myosin light chain kinase family member 4 [KO:K00907] [EC:2.7.11.18]
ACTG1	actin gamma 1 [KO:K05692]
ACTB	actin beta [KO:K05692]
RASGRF1	Ras protein specific guanine nucleotide releasing factor 1 [KO:K04349]
CAPN2	calpain 2 [KO:K03853] [EC:3.4.22.53]
ACTN1	actinin alpha 1 [KO:K05699]
ACTN4	actinin alpha 4 [KO:K05699]
TLN1	talin 1 [KO:K06271]
TLN2	talin 2 [KO:K06271]
FLNA	filamin A [KO:K04437]
FLNC	filamin C [KO:K04437]
FLNB	filamin B [KO:K04437]
PXN	paxillin [KO:K05760]
ILK	integrin linked kinase [KO:K06272] [EC:2.7.11.1]
ZYX	zyxin [KO:K06273]
VASP	vasodilator stimulated phosphoprotein [KO:K06274]
VCL	vinculin [KO:K05700]
PARVB	parvin beta [KO:K06275]
PARVA	parvin alpha [KO:K06275]
PARVG	parvin gamma [KO:K06275]
PDPK1	3-phosphoinositide dependent protein kinase 1 [KO:K06276] [EC:2.7.11.1]
AKT1	AKT serine/threonine kinase 1 [KO:K04456] [EC:2.7.11.1]
AKT2	AKT serine/threonine kinase 2 [KO:K04456] [EC:2.7.11.1]
AKT3	AKT serine/threonine kinase 3 [KO:K04456] [EC:2.7.11.1]
GSK3B	glycogen synthase kinase 3 beta [KO:K03083] [EC:2.7.11.26]
CTNNB1	catenin beta 1 [KO:K02105]
PRKCA	protein kinase C alpha [KO:K02677] [EC:2.7.11.13]
PRKCB	protein kinase C beta [KO:K19662] [EC:2.7.11.13]
PRKCG	protein kinase C gamma [KO:K19663] [EC:2.7.11.13]
PTK2	protein tyrosine kinase 2 [KO:K05725] [EC:2.7.10.2]
PIK3CA	phosphatidylinositol-4,5-bisphosphate 3-kinase catalytic subunit alpha [KO:K00922] [EC:2.7.1.153]
PIK3CD	phosphatidylinositol-4,5-bisphosphate 3-kinase catalytic subunit delta [KO:K00922] [EC:2.7.1.153]
PIK3CB	phosphatidylinositol-4,5-bisphosphate 3-kinase catalytic subunit beta [KO:K00922] [EC:2.7.1.153]
PIK3R1	phosphoinositide-3-kinase regulatory subunit 1 [KO:K02649]
PIK3R2	phosphoinositide-3-kinase regulatory subunit 2 [KO:K02649]
PIK3R3	phosphoinositide-3-kinase regulatory subunit 3 [KO:K02649]
PTEN	phosphatase and tensin homolog [KO:K01110] [EC:3.1.3.16 3.1.3.48 3.1.3.67]
VAV3	vav guanine nucleotide exchange factor 3 [KO:K05730]
VAV1	vav guanine nucleotide exchange factor 1 [KO:K05730]
VAV2	vav guanine nucleotide exchange factor 2 [KO:K05730]
RAC1	Rac family small GTPase 1 [KO:K04392]
RAC2	Rac family small GTPase 2 [KO:K07860]
RAC3	Rac family small GTPase 3 [KO:K07861]
PAK1	p21 (RAC1) activated kinase 1 [KO:K04409] [EC:2.7.11.1]
PAK2	p21 (RAC1) activated kinase 2 [KO:K04410] [EC:2.7.11.1]
PAK3	p21 (RAC1) activated kinase 3 [KO:K05733] [EC:2.7.11.1]
PAK4	p21 (RAC1) activated kinase 4 [KO:K05734] [EC:2.7.11.1]
PAK5	p21 (RAC1) activated kinase 5 [KO:K05736] [EC:2.7.11.1]
PAK6	p21 (RAC1) activated kinase 6 [KO:K05735] [EC:2.7.11.1]
BUB1B-PAK6	BUB1B-PAK6 readthrough [KO:K05735] [EC:2.7.11.1]
CDC42	cell division cycle 42 [KO:K04393]
BCAR1	BCAR1 scaffold protein, Cas family member [KO:K05726]
CRK	CRK proto-oncogene, adaptor protein [KO:K04438]
CRKL	CRK like proto-oncogene, adaptor protein [KO:K04438]
DOCK1	dedicator of cytokinesis 1 [KO:K13708]
RAPGEF1	Rap guanine nucleotide exchange factor 1 [KO:K06277]
RAP1A	RAP1A, member of RAS oncogene family [KO:K04353]
RAP1B	RAP1B, member of RAS oncogene family [KO:K07836]
MAPK8	mitogen-activated protein kinase 8 [KO:K04440] [EC:2.7.11.24]
MAPK10	mitogen-activated protein kinase 10 [KO:K04440] [EC:2.7.11.24]
MAPK9	mitogen-activated protein kinase 9 [KO:K04440] [EC:2.7.11.24]
JUN	Jun proto-oncogene, AP-1 transcription factor subunit [KO:K04448]
BRAF	B-Raf proto-oncogene, serine/threonine kinase [KO:K04365] [EC:2.7.11.1]
CAV1	caveolin 1 [KO:K06278]
CAV2	caveolin 2 [KO:K12958]
CAV3	caveolin 3 [KO:K12959]
FYN	FYN proto-oncogene, Src family tyrosine kinase [KO:K05703] [EC:2.7.10.2]
SHC1	SHC adaptor protein 1 [KO:K06279]
SHC2	SHC adaptor protein 2 [KO:K17447]
SHC3	SHC adaptor protein 3 [KO:K17448]
SHC4	SHC adaptor protein 4 [KO:K17449]
GRB2	growth factor receptor bound protein 2 [KO:K04364]
SOS1	SOS Ras/Rac guanine nucleotide exchange factor 1 [KO:K03099]
SOS2	SOS Ras/Rho guanine nucleotide exchange factor 2 [KO:K03099]
HRAS	HRas proto-oncogene, GTPase [KO:K02833]
RAF1	Raf-1 proto-oncogene, serine/threonine kinase [KO:K04366] [EC:2.7.11.1]
MAP2K1	mitogen-activated protein kinase kinase 1 [KO:K04368] [EC:2.7.12.2]
MAPK1	mitogen-activated protein kinase 1 [KO:K04371] [EC:2.7.11.24]
MAPK3	mitogen-activated protein kinase 3 [KO:K04371] [EC:2.7.11.24]
ELK1	ETS transcription factor ELK1 [KO:K04375]
CCND1	cyclin D1 [KO:K04503]
CCND2	cyclin D2 [KO:K10151]
CCND3	cyclin D3 [KO:K10152]
BIRC2	baculoviral IAP repeat containing 2 [KO:K16060]
BIRC3	baculoviral IAP repeat containing 3 [KO:K16060]
XIAP	X-linked inhibitor of apoptosis [KO:K04725] [EC:2.3.2.27]
BAD	BCL2 associated agonist of cell death [KO:K02158]
BCL2	BCL2 apoptosis regulator [KO:K02161]
PIP5K1C	phosphatidylinositol-4-phosphate 5-kinase type 1 gamma [KO:K00889] [EC:2.7.1.68]

## Sheet: p53signaling
p53signaling
ATM	ATM serine/threonine kinase [KO:K04728] [EC:2.7.11.1]
CHEK2	checkpoint kinase 2 [KO:K06641] [EC:2.7.11.1]
ATR	ATR serine/threonine kinase [KO:K06640] [EC:2.7.11.1]
CHEK1	checkpoint kinase 1 [KO:K02216] [EC:2.7.11.1]
GORAB	golgin, RAB6 interacting [KO:K19748]
CDKN2A	cyclin dependent kinase inhibitor 2A [KO:K06621]
MDM2	MDM2 proto-oncogene [KO:K06643] [EC:2.3.2.27]
MDM4	MDM4 regulator of p53 [KO:K10127]
TP53	tumor protein p53 [KO:K04451]
CDKN1A	cyclin dependent kinase inhibitor 1A [KO:K06625]
CCND1	cyclin D1 [KO:K04503]
CCND2	cyclin D2 [KO:K10151]
CCND3	cyclin D3 [KO:K10152]
CDK4	cyclin dependent kinase 4 [KO:K02089] [EC:2.7.11.22]
CDK6	cyclin dependent kinase 6 [KO:K02091] [EC:2.7.11.22]
CCNE1	cyclin E1 [KO:K06626]
CCNE2	cyclin E2 [KO:K06626]
CDK2	cyclin dependent kinase 2 [KO:K02206] [EC:2.7.11.22]
SFN	stratifin [KO:K06644]
RPRM	reprimo, TP53 dependent G2 arrest mediator homolog [KO:K10128]
CCNB1	cyclin B1 [KO:K05868]
CCNB2	cyclin B2 [KO:K21770]
CDK1	cyclin dependent kinase 1 [KO:K02087] [EC:2.7.11.22 2.7.11.23]
GADD45A	growth arrest and DNA damage inducible alpha [KO:K04402]
GADD45B	growth arrest and DNA damage inducible beta [KO:K04402]
GADD45G	growth arrest and DNA damage inducible gamma [KO:K04402]
GTSE1	G2 and S-phase expressed 1 [KO:K10129]
FAS	Fas cell surface death receptor [KO:K04390]
PIDD1	p53-induced death domain protein 1 [KO:K10130]
CASP8	caspase 8 [KO:K04398] [EC:3.4.22.61]
BID	BH3 interacting domain death agonist [KO:K04726]
BAX	BCL2 associated X, apoptosis regulator [KO:K02159]
PMAIP1	phorbol-12-myristate-13-acetate-induced protein 1 [KO:K10131]
BBC3	BCL2 binding component 3 [KO:K10132]
TP53AIP1	tumor protein p53 regulated apoptosis inducing protein 1 [KO:K13773]
SIVA1	SIVA1 apoptosis inducing factor [KO:K22744]
BCL2L1	BCL2 like 1 [KO:K04570]
BCL2	BCL2 apoptosis regulator [KO:K02161]
TP53I3	tumor protein p53 inducible protein 3 [KO:K10133] [EC:1.-.-.-]
EI24	EI24 autophagy associated transmembrane protein [KO:K10134]
SHISA5	shisa family member 5 [KO:K10135]
PERP	p53 apoptosis effector related to PMP22 [KO:K10136]
ZMAT3	zinc finger matrin-type 3 [KO:K10137]
SIAH1	siah E3 ubiquitin protein ligase 1 [KO:K04506] [EC:2.3.2.27]
CYCS	cytochrome c, somatic [KO:K08738]
APAF1	apoptotic peptidase activating factor 1 [KO:K02084]
CASP9	caspase 9 [KO:K04399] [EC:3.4.22.62]
CASP3	caspase 3 [KO:K02187] [EC:3.4.22.56]
AIFM2	apoptosis inducing factor mitochondria associated 2 [KO:K22745]
IGFBP3	insulin like growth factor binding protein 3 [KO:K10138]
IGF1	insulin like growth factor 1 [KO:K05459]
SERPINE1	serpin family E member 1 [KO:K03982]
ADGRB1	adhesion G protein-coupled receptor B1 [KO:K04596]
CD82	CD82 molecule [KO:K06509]
THBS1	thrombospondin 1 [KO:K16857]
SERPINB5	serpin family B member 5 [KO:K10139]
DDB2	damage specific DNA binding protein 2 [KO:K10140]
RRM2B	ribonucleotide reductase regulatory TP53 inducible subunit M2B [KO:K10808] [EC:1.17.4.1]
RRM2	ribonucleotide reductase regulatory subunit M2 [KO:K10808] [EC:1.17.4.1]
SESN1	sestrin 1 [KO:K10141]
SESN3	sestrin 3 [KO:K10141]
SESN2	sestrin 2 [KO:K20394]
PTEN	phosphatase and tensin homolog [KO:K01110] [EC:3.1.3.16 3.1.3.48 3.1.3.67]
TSC2	TSC complex subunit 2 [KO:K07207]
STEAP3	STEAP3 metalloreductase [KO:K10142] [EC:1.16.1.-]
COP1	COP1 E3 ubiquitin ligase [KO:K10143] [EC:2.3.2.27]
RCHY1	ring finger and CHY zinc finger domain containing 1 [KO:K10144] [EC:2.3.2.27]
CCNG1	cyclin G1 [KO:K10145]
CCNG2	cyclin G2 [KO:K10146]
PPM1D	protein phosphatase, Mg2+/Mn2+ dependent 1D [KO:K10147] [EC:3.1.3.16]
TP73	tumor protein p73 [KO:K10148]
TNFRSF10B	TNF receptor superfamily member 10b [KO:K04722]

## Sheet: small cell lungCancer
small cell lungCancer
FHIT	fragile histidine triad diadenosine triphosphatase [KO:K01522] [EC:3.6.1.29]
RARB	retinoic acid receptor beta [KO:K08528]
RXRA	retinoid X receptor alpha [KO:K08524]
RXRB	retinoid X receptor beta [KO:K08525]
RXRG	retinoid X receptor gamma [KO:K08526]
TP53	tumor protein p53 [KO:K04451]
CDKN1A	cyclin dependent kinase inhibitor 1A [KO:K06625]
GADD45A	growth arrest and DNA damage inducible alpha [KO:K04402]
GADD45B	growth arrest and DNA damage inducible beta [KO:K04402]
GADD45G	growth arrest and DNA damage inducible gamma [KO:K04402]
BAX	BCL2 associated X, apoptosis regulator [KO:K02159]
BAK1	BCL2 antagonist/killer 1 [KO:K14021]
DDB2	damage specific DNA binding protein 2 [KO:K10140]
POLK	DNA polymerase kappa [KO:K03511] [EC:2.7.7.7]
BCL2	BCL2 apoptosis regulator [KO:K02161]
CYCS	cytochrome c, somatic [KO:K08738]
APAF1	apoptotic peptidase activating factor 1 [KO:K02084]
CASP9	caspase 9 [KO:K04399] [EC:3.4.22.62]
CASP3	caspase 3 [KO:K02187] [EC:3.4.22.56]
MYC	MYC proto-oncogene, bHLH transcription factor [KO:K04377]
MAX	MYC associated factor X [KO:K04453]
ZBTB17	zinc finger and BTB domain containing 17 [KO:K10500]
CDKN2B	cyclin dependent kinase inhibitor 2B [KO:K04685]
CDK4	cyclin dependent kinase 4 [KO:K02089] [EC:2.7.11.22]
CDK6	cyclin dependent kinase 6 [KO:K02091] [EC:2.7.11.22]
CCND1	cyclin D1 [KO:K04503]
CKS1B	CDC28 protein kinase regulatory subunit 1B [KO:K02219]
CKS2	CDC28 protein kinase regulatory subunit 2 [KO:K02219]
SKP2	S-phase kinase associated protein 2 [KO:K03875]
CDKN1B	cyclin dependent kinase inhibitor 1B [KO:K06624]
CDK2	cyclin dependent kinase 2 [KO:K02206] [EC:2.7.11.22]
CCNE1	cyclin E1 [KO:K06626]
CCNE2	cyclin E2 [KO:K06626]
RB1	RB transcriptional corepressor 1 [KO:K06618]
E2F1	E2F transcription factor 1 [KO:K17454]
E2F2	E2F transcription factor 2 [KO:K09389]
E2F3	E2F transcription factor 3 [KO:K06620]
COL4A2	collagen type IV alpha 2 chain [KO:K06237]
COL4A4	collagen type IV alpha 4 chain [KO:K06237]
COL4A6	collagen type IV alpha 6 chain [KO:K06237]
COL4A1	collagen type IV alpha 1 chain [KO:K06237]
COL4A5	collagen type IV alpha 5 chain [KO:K06237]
COL4A3	collagen type IV alpha 3 chain [KO:K06237]
LAMA1	laminin subunit alpha 1 [KO:K05637]
LAMA2	laminin subunit alpha 2 [KO:K05637]
LAMA3	laminin subunit alpha 3 [KO:K06240]
LAMA5	laminin subunit alpha 5 [KO:K06240]
LAMA4	laminin subunit alpha 4 [KO:K06241]
LAMB1	laminin subunit beta 1 [KO:K05636]
LAMB2	laminin subunit beta 2 [KO:K06243]
LAMB3	laminin subunit beta 3 [KO:K06244]
LAMB4	laminin subunit beta 4 [KO:K06245]
LAMC1	laminin subunit gamma 1 [KO:K05635]
LAMC2	laminin subunit gamma 2 [KO:K06246]
LAMC3	laminin subunit gamma 3 [KO:K06247]
FN1	fibronectin 1 [KO:K05717]
ITGA2	integrin subunit alpha 2 [KO:K06481]
ITGA2B	integrin subunit alpha 2b [KO:K06476]
ITGA3	integrin subunit alpha 3 [KO:K06482]
ITGA6	integrin subunit alpha 6 [KO:K06485]
ITGAV	integrin subunit alpha V [KO:K06487]
ITGB1	integrin subunit beta 1 [KO:K05719]
PTK2	protein tyrosine kinase 2 [KO:K05725] [EC:2.7.10.2]
PIK3CA	phosphatidylinositol-4,5-bisphosphate 3-kinase catalytic subunit alpha [KO:K00922] [EC:2.7.1.153]
PIK3CD	phosphatidylinositol-4,5-bisphosphate 3-kinase catalytic subunit delta [KO:K00922] [EC:2.7.1.153]
PIK3CB	phosphatidylinositol-4,5-bisphosphate 3-kinase catalytic subunit beta [KO:K00922] [EC:2.7.1.153]
PIK3R1	phosphoinositide-3-kinase regulatory subunit 1 [KO:K02649]
PIK3R2	phosphoinositide-3-kinase regulatory subunit 2 [KO:K02649]
PIK3R3	phosphoinositide-3-kinase regulatory subunit 3 [KO:K02649]
PTEN	phosphatase and tensin homolog [KO:K01110] [EC:3.1.3.16 3.1.3.48 3.1.3.67]
AKT1	AKT serine/threonine kinase 1 [KO:K04456] [EC:2.7.11.1]
AKT2	AKT serine/threonine kinase 2 [KO:K04456] [EC:2.7.11.1]
AKT3	AKT serine/threonine kinase 3 [KO:K04456] [EC:2.7.11.1]
CHUK	component of inhibitor of nuclear factor kappa B kinase complex [KO:K04467] [EC:2.7.11.10]
IKBKB	inhibitor of nuclear factor kappa B kinase subunit beta [KO:K07209] [EC:2.7.11.10]
IKBKG	inhibitor of nuclear factor kappa B kinase regulatory subunit gamma [KO:K07210]
NFKBIA	NFKB inhibitor alpha [KO:K04734]
NFKB1	nuclear factor kappa B subunit 1 [KO:K02580]
RELA	RELA proto-oncogene, NF-kB subunit [KO:K04735]
BIRC2	baculoviral IAP repeat containing 2 [KO:K16060]
BIRC3	baculoviral IAP repeat containing 3 [KO:K16060]
XIAP	X-linked inhibitor of apoptosis [KO:K04725] [EC:2.3.2.27]
BIRC7	baculoviral IAP repeat containing 7 [KO:K16061]
BCL2L1	BCL2 like 1 [KO:K04570]
TRAF1	TNF receptor associated factor 1 [KO:K03172]
TRAF2	TNF receptor associated factor 2 [KO:K03173] [EC:2.3.2.27]
TRAF3	TNF receptor associated factor 3 [KO:K03174]
TRAF4	TNF receptor associated factor 4 [KO:K09848]
TRAF5	TNF receptor associated factor 5 [KO:K09849]
TRAF6	TNF receptor associated factor 6 [KO:K03175] [EC:2.3.2.27]
PTGS2	prostaglandin-endoperoxide synthase 2 [KO:K11987] [EC:1.14.99.1]
NOS2	nitric oxide synthase 2 [KO:K13241] [EC:1.14.13.39]

## Sheet: Cancer
Cancer
DCC	DCC netrin 1 receptor [KO:K06765]
CASP3	caspase 3 [KO:K02187] [EC:3.4.22.56]
CASP9	caspase 9 [KO:K04399] [EC:3.4.22.62]
APPL1	adaptor protein, phosphotyrosine interacting with PH domain and leucine zipper 1 [KO:K08733]
CDH1	cadherin 1 [KO:K05689]
CTNNB1	catenin beta 1 [KO:K02105]
CTNNA3	catenin alpha 3 [KO:K05691]
CTNNA1	catenin alpha 1 [KO:K05691]
CTNNA2	catenin alpha 2 [KO:K05691]
AXIN1	axin 1 [KO:K02157]
AXIN2	axin 2 [KO:K04385]
APC	APC regulator of WNT signaling pathway [KO:K02085]
APC2	APC regulator of WNT signaling pathway 2 [KO:K02085]
GSK3B	glycogen synthase kinase 3 beta [KO:K03083] [EC:2.7.11.26]
TCF7	transcription factor 7 [KO:K02620]
TCF7L1	transcription factor 7 like 1 [KO:K04490]
TCF7L2	transcription factor 7 like 2 [KO:K04491]
LEF1	lymphoid enhancer binding factor 1 [KO:K04492]
BIRC5	baculoviral IAP repeat containing 5 [KO:K08731]
MYC	MYC proto-oncogene, bHLH transcription factor [KO:K04377]
CCND1	cyclin D1 [KO:K04503]
WNT1	Wnt family member 1 [KO:K03209]
WNT2	Wnt family member 2 [KO:K00182]
WNT2B	Wnt family member 2B [KO:K00182]
WNT3	Wnt family member 3 [KO:K00312]
WNT3A	Wnt family member 3A [KO:K00312]
WNT4	Wnt family member 4 [KO:K00408]
WNT5A	Wnt family member 5A [KO:K00444]
WNT5B	Wnt family member 5B [KO:K00444]
WNT6	Wnt family member 6 [KO:K00445]
WNT7A	Wnt family member 7A [KO:K00572]
WNT7B	Wnt family member 7B [KO:K00572]
WNT8A	Wnt family member 8A [KO:K00714]
WNT8B	Wnt family member 8B [KO:K00714]
WNT9A	Wnt family member 9A [KO:K01064]
WNT9B	Wnt family member 9B [KO:K01064]
WNT10B	Wnt family member 10B [KO:K01357]
WNT10A	Wnt family member 10A [KO:K01357]
WNT11	Wnt family member 11 [KO:K01384]
WNT16	Wnt family member 16 [KO:K01558]
FZD1	frizzled class receptor 1 [KO:K02432]
FZD7	frizzled class receptor 7 [KO:K02432]
FZD2	frizzled class receptor 2 [KO:K02235]
FZD3	frizzled class receptor 3 [KO:K02329]
FZD4	frizzled class receptor 4 [KO:K02354]
FZD5	frizzled class receptor 5 [KO:K02375]
FZD8	frizzled class receptor 8 [KO:K02375]
FZD6	frizzled class receptor 6 [KO:K02376]
FZD10	frizzled class receptor 10 [KO:K02842]
FZD9	frizzled class receptor 9 [KO:K02842]
LRP5	LDL receptor related protein 5 [KO:K03068]
LRP6	LDL receptor related protein 6 [KO:K03068]
DVL3	dishevelled segment polarity protein 3 [KO:K02353]
DVL2	dishevelled segment polarity protein 2 [KO:K02353]
DVL1	dishevelled segment polarity protein 1 [KO:K02353]
FRAT1	FRAT regulator of WNT signaling pathway 1 [KO:K03069]
FRAT2	FRAT regulator of WNT signaling pathway 2 [KO:K03096]
F2	coagulation factor II, thrombin [KO:K01313] [EC:3.4.21.5]
AGT	angiotensinogen [KO:K09821]
F2R	coagulation factor II thrombin receptor [KO:K03914]
F2RL3	F2R like thrombin or trypsin receptor 3 [KO:K04236]
LPAR1	lysophosphatidic acid receptor 1 [KO:K04289]
LPAR2	lysophosphatidic acid receptor 2 [KO:K04291]
LPAR3	lysophosphatidic acid receptor 3 [KO:K04294]
LPAR4	lysophosphatidic acid receptor 4 [KO:K04275]
LPAR5	lysophosphatidic acid receptor 5 [KO:K08390]
LPAR6	lysophosphatidic acid receptor 6 [KO:K04273]
AGTR1	angiotensin II receptor type 1 [KO:K04166]
GNA12	G protein subunit alpha 12 [KO:K04346]
GNA13	G protein subunit alpha 13 [KO:K04639]
ARHGEF12	Rho guanine nucleotide exchange factor 12 [KO:K07532]
ARHGEF11	Rho guanine nucleotide exchange factor 11 [KO:K12331]
ARHGEF1	Rho guanine nucleotide exchange factor 1 [KO:K12330]
PLEKHG5	pleckstrin homology and RhoGEF domain containing G5 [KO:K19464]
RHOA	ras homolog family member A [KO:K04513]
ROCK1	Rho associated coiled-coil containing protein kinase 1 [KO:K04514] [EC:2.7.11.1]
ROCK2	Rho associated coiled-coil containing protein kinase 2 [KO:K17388] [EC:2.7.11.1]
CXCL12	C-X-C motif chemokine ligand 12 [KO:K10031]
CXCR4	C-X-C motif chemokine receptor 4 [KO:K04189]
GNAI1	G protein subunit alpha i1 [KO:K04630]
GNAI3	G protein subunit alpha i3 [KO:K04630]
GNAI2	G protein subunit alpha i2 [KO:K04630]
PTGER1	prostaglandin E receptor 1 [KO:K04258]
PTGER2	prostaglandin E receptor 2 [KO:K04259]
PTGER3	prostaglandin E receptor 3 [KO:K04260]
PTGER4	prostaglandin E receptor 4 [KO:K04261]
GNAS	GNAS complex locus [KO:K04632]
ADCY1	adenylate cyclase 1 [KO:K08041] [EC:4.6.1.1]
ADCY2	adenylate cyclase 2 [KO:K08042] [EC:4.6.1.1]
ADCY3	adenylate cyclase 3 [KO:K08043] [EC:4.6.1.1]
ADCY4	adenylate cyclase 4 [KO:K08044] [EC:4.6.1.1]
ADCY5	adenylate cyclase 5 [KO:K08045] [EC:4.6.1.1]
ADCY6	adenylate cyclase 6 [KO:K08046] [EC:4.6.1.1]
ADCY7	adenylate cyclase 7 [KO:K08047] [EC:4.6.1.1]
ADCY8	adenylate cyclase 8 [KO:K08048] [EC:4.6.1.1]
ADCY9	adenylate cyclase 9 [KO:K08049] [EC:4.6.1.1]
PRKACA	protein kinase cAMP-activated catalytic subunit alpha [KO:K04345] [EC:2.7.11.11]
PRKACB	protein kinase cAMP-activated catalytic subunit beta [KO:K04345] [EC:2.7.11.11]
PRKACG	protein kinase cAMP-activated catalytic subunit gamma [KO:K04345] [EC:2.7.11.11]
GNB1	G protein subunit beta 1 [KO:K04536]
GNB2	G protein subunit beta 2 [KO:K04537]
GNB3	G protein subunit beta 3 [KO:K07825]
GNB4	G protein subunit beta 4 [KO:K04538]
GNB5	G protein subunit beta 5 [KO:K04539]
GNG2	G protein subunit gamma 2 [KO:K07826]
GNG3	G protein subunit gamma 3 [KO:K04540]
GNG4	G protein subunit gamma 4 [KO:K04541]
GNG5	G protein subunit gamma 5 [KO:K04542]
GNG7	G protein subunit gamma 7 [KO:K04543]
GNG8	G protein subunit gamma 8 [KO:K04544]
GNG10	G protein subunit gamma 10 [KO:K04545]
GNG11	G protein subunit gamma 11 [KO:K04546]
GNG12	G protein subunit gamma 12 [KO:K04347]
GNG13	G protein subunit gamma 13 [KO:K04547]
GNGT1	G protein subunit gamma transducin 1 [KO:K04548]
GNGT2	G protein subunit gamma transducin 2 [KO:K04549]
COL4A2	collagen type IV alpha 2 chain [KO:K06237]
COL4A4	collagen type IV alpha 4 chain [KO:K06237]
COL4A6	collagen type IV alpha 6 chain [KO:K06237]
COL4A1	collagen type IV alpha 1 chain [KO:K06237]
COL4A5	collagen type IV alpha 5 chain [KO:K06237]
COL4A3	collagen type IV alpha 3 chain [KO:K06237]
LAMA1	laminin subunit alpha 1 [KO:K05637]
LAMA2	laminin subunit alpha 2 [KO:K05637]
LAMA3	laminin subunit alpha 3 [KO:K06240]
LAMA5	laminin subunit alpha 5 [KO:K06240]
LAMA4	laminin subunit alpha 4 [KO:K06241]
LAMB1	laminin subunit beta 1 [KO:K05636]
LAMB2	laminin subunit beta 2 [KO:K06243]
LAMB3	laminin subunit beta 3 [KO:K06244]
LAMB4	laminin subunit beta 4 [KO:K06245]
LAMC1	laminin subunit gamma 1 [KO:K05635]
LAMC2	laminin subunit gamma 2 [KO:K06246]
LAMC3	laminin subunit gamma 3 [KO:K06247]
FN1	fibronectin 1 [KO:K05717]
ITGA2	integrin subunit alpha 2 [KO:K06481]
ITGA2B	integrin subunit alpha 2b [KO:K06476]
ITGA3	integrin subunit alpha 3 [KO:K06482]
ITGA6	integrin subunit alpha 6 [KO:K06485]
ITGAV	integrin subunit alpha V [KO:K06487]
ITGB1	integrin subunit beta 1 [KO:K05719]
PTK2	protein tyrosine kinase 2 [KO:K05725] [EC:2.7.10.2]
PIK3CA	phosphatidylinositol-4,5-bisphosphate 3-kinase catalytic subunit alpha [KO:K00922] [EC:2.7.1.153]
PIK3CD	phosphatidylinositol-4,5-bisphosphate 3-kinase catalytic subunit delta [KO:K00922] [EC:2.7.1.153]
PIK3CB	phosphatidylinositol-4,5-bisphosphate 3-kinase catalytic subunit beta [KO:K00922] [EC:2.7.1.153]
PIK3R1	phosphoinositide-3-kinase regulatory subunit 1 [KO:K02649]
PIK3R2	phosphoinositide-3-kinase regulatory subunit 2 [KO:K02649]
PIK3R3	phosphoinositide-3-kinase regulatory subunit 3 [KO:K02649]
PTEN	phosphatase and tensin homolog [KO:K01110] [EC:3.1.3.16 3.1.3.48 3.1.3.67]
NKX3-1	NK3 homeobox 1 [KO:K09348]
AKT1	AKT serine/threonine kinase 1 [KO:K04456] [EC:2.7.11.1]
AKT2	AKT serine/threonine kinase 2 [KO:K04456] [EC:2.7.11.1]
AKT3	AKT serine/threonine kinase 3 [KO:K04456] [EC:2.7.11.1]
CHUK	component of inhibitor of nuclear factor kappa B kinase complex [KO:K04467] [EC:2.7.11.10]
IKBKB	inhibitor of nuclear factor kappa B kinase subunit beta [KO:K07209] [EC:2.7.11.10]
IKBKG	inhibitor of nuclear factor kappa B kinase regulatory subunit gamma [KO:K07210]
NFKBIA	NFKB inhibitor alpha [KO:K04734]
NFKB1	nuclear factor kappa B subunit 1 [KO:K02580]
NFKB2	nuclear factor kappa B subunit 2 [KO:K04469]
RELA	RELA proto-oncogene, NF-kB subunit [KO:K04735]
PTGS2	prostaglandin-endoperoxide synthase 2 [KO:K11987] [EC:1.14.99.1]
NOS2	nitric oxide synthase 2 [KO:K13241] [EC:1.14.13.39]
BCL2	BCL2 apoptosis regulator [KO:K02161]
BIRC2	baculoviral IAP repeat containing 2 [KO:K16060]
BIRC3	baculoviral IAP repeat containing 3 [KO:K16060]
XIAP	X-linked inhibitor of apoptosis [KO:K04725] [EC:2.3.2.27]
BIRC7	baculoviral IAP repeat containing 7 [KO:K16061]
BCL2L1	BCL2 like 1 [KO:K04570]
TRAF1	TNF receptor associated factor 1 [KO:K03172]
TRAF2	TNF receptor associated factor 2 [KO:K03173] [EC:2.3.2.27]
TRAF3	TNF receptor associated factor 3 [KO:K03174]
TRAF4	TNF receptor associated factor 4 [KO:K09848]
TRAF5	TNF receptor associated factor 5 [KO:K09849]
TRAF6	TNF receptor associated factor 6 [KO:K03175] [EC:2.3.2.27]
MTOR	mechanistic target of rapamycin kinase [KO:K07203] [EC:2.7.11.1]
RPS6KB1	ribosomal protein S6 kinase B1 [KO:K04688] [EC:2.7.11.1]
RPS6KB2	ribosomal protein S6 kinase B2 [KO:K04688] [EC:2.7.11.1]
BAD	BCL2 associated agonist of cell death [KO:K02158]
FOXO1	forkhead box O1 [KO:K07201]
MDM2	MDM2 proto-oncogene [KO:K06643] [EC:2.3.2.27]
TP53	tumor protein p53 [KO:K04451]
CDKN1B	cyclin dependent kinase inhibitor 1B [KO:K06624]
CDKN1A	cyclin dependent kinase inhibitor 1A [KO:K06625]
BCR	BCR activator of RhoGEF and GTPase [KO:K08878] [EC:2.7.11.1]
ABL1	ABL proto-oncogene 1, non-receptor tyrosine kinase [KO:K06619] [EC:2.7.10.2]
CRK	CRK proto-oncogene, adaptor protein [KO:K04438]
CRKL	CRK like proto-oncogene, adaptor protein [KO:K04438]
CBL	Cbl proto-oncogene [KO:K04707] [EC:2.3.2.27]
STAT5A	signal transducer and activator of transcription 5A [KO:K11223]
STAT5B	signal transducer and activator of transcription 5B [KO:K11224]
PIM1	Pim-1 proto-oncogene, serine/threonine kinase [KO:K04702] [EC:2.7.11.1]
PIM2	Pim-2 proto-oncogene, serine/threonine kinase [KO:K08806] [EC:2.7.11.1]
KNG1	kininogen 1 [KO:K03898]
EDN1	endothelin 1 [KO:K16366]
BDKRB1	bradykinin receptor B1 [KO:K03915]
BDKRB2	bradykinin receptor B2 [KO:K03916]
EDNRA	endothelin receptor type A [KO:K04197]
EDNRB	endothelin receptor type B [KO:K04198]
GNAQ	G protein subunit alpha q [KO:K04634]
GNA11	G protein subunit alpha 11 [KO:K04635]
PLCB1	phospholipase C beta 1 [KO:K05858] [EC:3.1.4.11]
PLCB2	phospholipase C beta 2 [KO:K05858] [EC:3.1.4.11]
PLCB3	phospholipase C beta 3 [KO:K05858] [EC:3.1.4.11]
PLCB4	phospholipase C beta 4 [KO:K05858] [EC:3.1.4.11]
PRKCA	protein kinase C alpha [KO:K02677] [EC:2.7.11.13]
PRKCB	protein kinase C beta [KO:K19662] [EC:2.7.11.13]
PRKCG	protein kinase C gamma [KO:K19663] [EC:2.7.11.13]
IL2	interleukin 2 [KO:K05429]
IL3	interleukin 3 [KO:K04736]
IL4	interleukin 4 [KO:K05430]
IL5	interleukin 5 [KO:K05428]
IL6	interleukin 6 [KO:K05405]
IL7	interleukin 7 [KO:K05431]
IL12A	interleukin 12A [KO:K05406]
IL12B	interleukin 12B [KO:K05425]
IL13	interleukin 13 [KO:K05435]
IL15	interleukin 15 [KO:K05433]
IL23A	interleukin 23 subunit alpha [KO:K05426]
EPO	erythropoietin [KO:K05437]
IFNA1	interferon alpha 1 [KO:K05414]
IFNA2	interferon alpha 2 [KO:K05414]
IFNA4	interferon alpha 4 [KO:K05414]
IFNA5	interferon alpha 5 [KO:K05414]
IFNA6	interferon alpha 6 [KO:K05414]
IFNA7	interferon alpha 7 [KO:K05414]
IFNA8	interferon alpha 8 [KO:K05414]
IFNA10	interferon alpha 10 [KO:K05414]
IFNA13	interferon alpha 13 [KO:K05414]
IFNA14	interferon alpha 14 [KO:K05414]
IFNA16	interferon alpha 16 [KO:K05414]
IFNA17	interferon alpha 17 [KO:K05414]
IFNA21	interferon alpha 21 [KO:K05414]
IFNG	interferon gamma [KO:K04687]
IL2RA	interleukin 2 receptor subunit alpha [KO:K05068]
IL2RB	interleukin 2 receptor subunit beta [KO:K05069]
IL2RG	interleukin 2 receptor subunit gamma [KO:K05070]
IL3RA	interleukin 3 receptor subunit alpha [KO:K04737]
IL4R	interleukin 4 receptor [KO:K05071]
CSF2RB	colony stimulating factor 2 receptor subunit beta [KO:K04738]
IL5RA	interleukin 5 receptor subunit alpha [KO:K05067]
IL6R	interleukin 6 receptor [KO:K05055]
IL6ST	interleukin 6 signal transducer [KO:K05060]
IL7R	interleukin 7 receptor [KO:K05072]
IL12RB1	interleukin 12 receptor subunit beta 1 [KO:K05063]
IL12RB2	interleukin 12 receptor subunit beta 2 [KO:K05064]
IL13RA1	interleukin 13 receptor subunit alpha 1 [KO:K05076]
IL15RA	interleukin 15 receptor subunit alpha [KO:K05074]
IL23R	interleukin 23 receptor [KO:K05065]
EPOR	erythropoietin receptor [KO:K05079]
IFNAR1	interferon alpha and beta receptor subunit 1 [KO:K05130]
IFNAR2	interferon alpha and beta receptor subunit 2 [KO:K05131]
IFNGR1	interferon gamma receptor 1 [KO:K05132]
IFNGR2	interferon gamma receptor 2 [KO:K05133]
EML4	EMAP like 4 [KO:K15420]
ALK	ALK receptor tyrosine kinase [KO:K05119] [EC:2.7.10.1]
RASGRP1	RAS guanyl releasing protein 1 [KO:K04350]
RASGRP2	RAS guanyl releasing protein 2 [KO:K12361]
RASGRP3	RAS guanyl releasing protein 3 [KO:K12362]
RASGRP4	RAS guanyl releasing protein 4 [KO:K12363]
JAK1	Janus kinase 1 [KO:K11217] [EC:2.7.10.2]
JAK2	Janus kinase 2 [KO:K04447] [EC:2.7.10.2]
JAK3	Janus kinase 3 [KO:K11218] [EC:2.7.10.2]
STAT3	signal transducer and activator of transcription 3 [KO:K04692]
STAT1	signal transducer and activator of transcription 1 [KO:K11220]
STAT2	signal transducer and activator of transcription 2 [KO:K11221]
STAT4	signal transducer and activator of transcription 4 [KO:K11222]
STAT6	signal transducer and activator of transcription 6 [KO:K11225]
VEGFA	vascular endothelial growth factor A [KO:K05448]
VEGFB	vascular endothelial growth factor B [KO:K16858]
PGF	placental growth factor [KO:K16859]
VEGFC	vascular endothelial growth factor C [KO:K05449]
VEGFD	vascular endothelial growth factor D [KO:K05449]
TGFA	transforming growth factor alpha [KO:K08774]
EGF	epidermal growth factor [KO:K04357]
EGFR	epidermal growth factor receptor [KO:K04361] [EC:2.7.10.1]
ERBB2	erb-b2 receptor tyrosine kinase 2 [KO:K05083] [EC:2.7.10.1]
PDGFA	platelet derived growth factor subunit A [KO:K04359]
PDGFB	platelet derived growth factor subunit B [KO:K17386]
PDGFRA	platelet derived growth factor receptor alpha [KO:K04363] [EC:2.7.10.1]
PDGFRB	platelet derived growth factor receptor beta [KO:K05089] [EC:2.7.10.1]
IGF1	insulin like growth factor 1 [KO:K05459]
IGF2	insulin like growth factor 2 [KO:K13769]
IGF1R	insulin like growth factor 1 receptor [KO:K05087] [EC:2.7.10.1]
KITLG	KIT ligand [KO:K05461]
KIT	KIT proto-oncogene, receptor tyrosine kinase [KO:K05091] [EC:2.7.10.1]
FLT3LG	fms related receptor tyrosine kinase 3 ligand [KO:K05454]
FLT3	fms related receptor tyrosine kinase 3 [KO:K05092] [EC:2.7.10.1]
HGF	hepatocyte growth factor [KO:K05460]
MET	MET proto-oncogene, receptor tyrosine kinase [KO:K05099] [EC:2.7.10.1]
FGF1	fibroblast growth factor 1 [KO:K18496]
FGF2	fibroblast growth factor 2 [KO:K18497]
FGF3	fibroblast growth factor 3 [KO:K04358]
FGF4	fibroblast growth factor 4 [KO:K04358]
FGF17	fibroblast growth factor 17 [KO:K04358]
FGF6	fibroblast growth factor 6 [KO:K04358]
FGF7	fibroblast growth factor 7 [KO:K04358]
FGF8	fibroblast growth factor 8 [KO:K04358]
FGF9	fibroblast growth factor 9 [KO:K04358]
FGF10	fibroblast growth factor 10 [KO:K04358]
FGF16	fibroblast growth factor 16 [KO:K04358]
FGF5	fibroblast growth factor 5 [KO:K04358]
FGF18	fibroblast growth factor 18 [KO:K04358]
FGF20	fibroblast growth factor 20 [KO:K04358]
FGF22	fibroblast growth factor 22 [KO:K04358]
FGF19	fibroblast growth factor 19 [KO:K22603]
FGF21	fibroblast growth factor 21 [KO:K22429]
FGF23	fibroblast growth factor 23 [KO:K22428]
FGFR1	fibroblast growth factor receptor 1 [KO:K04362] [EC:2.7.10.1]
FGFR2	fibroblast growth factor receptor 2 [KO:K05093] [EC:2.7.10.1]
FGFR3	fibroblast growth factor receptor 3 [KO:K05094] [EC:2.7.10.1]
FGFR4	fibroblast growth factor receptor 4 [KO:K05095] [EC:2.7.10.1]
GRB2	growth factor receptor bound protein 2 [KO:K04364]
SOS1	SOS Ras/Rac guanine nucleotide exchange factor 1 [KO:K03099]
SOS2	SOS Ras/Rho guanine nucleotide exchange factor 2 [KO:K03099]
HRAS	HRas proto-oncogene, GTPase [KO:K02833]
KRAS	KRAS proto-oncogene, GTPase [KO:K07827]
NRAS	NRAS proto-oncogene, GTPase [KO:K07828]
ARAF	A-Raf proto-oncogene, serine/threonine kinase [KO:K08845] [EC:2.7.11.1]
BRAF	B-Raf proto-oncogene, serine/threonine kinase [KO:K04365] [EC:2.7.11.1]
RAF1	Raf-1 proto-oncogene, serine/threonine kinase [KO:K04366] [EC:2.7.11.1]
MAP2K1	mitogen-activated protein kinase kinase 1 [KO:K04368] [EC:2.7.12.2]
MAP2K2	mitogen-activated protein kinase kinase 2 [KO:K04369] [EC:2.7.12.2]
MAPK1	mitogen-activated protein kinase 1 [KO:K04371] [EC:2.7.11.24]
MAPK3	mitogen-activated protein kinase 3 [KO:K04371] [EC:2.7.11.24]
JUN	Jun proto-oncogene, AP-1 transcription factor subunit [KO:K04448]
FOS	Fos proto-oncogene, AP-1 transcription factor subunit [KO:K04379]
ETS1	ETS proto-oncogene 1, transcription factor [KO:K02678]
MMP1	matrix metallopeptidase 1 [KO:K01388] [EC:3.4.24.7]
MMP2	matrix metallopeptidase 2 [KO:K01398] [EC:3.4.24.24]
MMP9	matrix metallopeptidase 9 [KO:K01403] [EC:3.4.24.35]
CXCL8	C-X-C motif chemokine ligand 8 [KO:K10030]
CDK4	cyclin dependent kinase 4 [KO:K02089] [EC:2.7.11.22]
RPS6KA5	ribosomal protein S6 kinase A5 [KO:K04445] [EC:2.7.11.1]
RET	ret proto-oncogene [KO:K05126] [EC:2.7.10.1]
CCDC6	coiled-coil domain containing 6 [KO:K09288]
NCOA4	nuclear receptor coactivator 4 [KO:K09289]
NTRK1	neurotrophic receptor tyrosine kinase 1 [KO:K03176] [EC:2.7.10.1]
TPM3	tropomyosin 3 [KO:K09290]
TPR	translocated promoter region, nuclear basket protein [KO:K09291]
TFG	trafficking from ER to golgi regulator [KO:K09292]
RASSF1	Ras association domain family member 1 [KO:K09850]
RASSF5	Ras association domain family member 5 [KO:K08015]
STK4	serine/threonine kinase 4 [KO:K04411]
DAPK1	death associated protein kinase 1 [KO:K08803] [EC:2.7.11.1]
DAPK3	death associated protein kinase 3 [KO:K08803] [EC:2.7.11.1]
DAPK2	death associated protein kinase 2 [KO:K08803] [EC:2.7.11.1]
PLCG1	phospholipase C gamma 1 [KO:K01116] [EC:3.1.4.11]
PLCG2	phospholipase C gamma 2 [KO:K05859] [EC:3.1.4.11]
ELK1	ETS transcription factor ELK1 [KO:K04375]
CALML3	calmodulin like 3 [KO:K02183]
CALM2	calmodulin 2 [KO:K02183]
CALM3	calmodulin 3 [KO:K02183]
CALM1	calmodulin 1 [KO:K02183]
CALML6	calmodulin like 6 [KO:K02183]
CALML5	calmodulin like 5 [KO:K02183]
CALML4	calmodulin like 4 [KO:K02183]
CAMK2A	calcium/calmodulin dependent protein kinase II alpha [KO:K04515] [EC:2.7.11.17]
CAMK2D	calcium/calmodulin dependent protein kinase II delta [KO:K04515] [EC:2.7.11.17]
CAMK2B	calcium/calmodulin dependent protein kinase II beta [KO:K04515] [EC:2.7.11.17]
CAMK2G	calcium/calmodulin dependent protein kinase II gamma [KO:K04515] [EC:2.7.11.17]
RALGDS	ral guanine nucleotide dissociation stimulator [KO:K08732]
RALA	RAS like proto-oncogene A [KO:K07834]
RALB	RAS like proto-oncogene B [KO:K07835]
RALBP1	ralA binding protein 1 [KO:K08773]
CDC42	cell division cycle 42 [KO:K04393]
RAC1	Rac family small GTPase 1 [KO:K04392]
RAC2	Rac family small GTPase 2 [KO:K07860]
RAC3	Rac family small GTPase 3 [KO:K07861]
PLD1	phospholipase D1 [KO:K01115] [EC:3.1.4.4]
PLD2	phospholipase D2 [KO:K01115] [EC:3.1.4.4]
MAPK8	mitogen-activated protein kinase 8 [KO:K04440] [EC:2.7.11.24]
MAPK10	mitogen-activated protein kinase 10 [KO:K04440] [EC:2.7.11.24]
MAPK9	mitogen-activated protein kinase 9 [KO:K04440] [EC:2.7.11.24]
PAX8	paired box 8 [KO:K09293]
PPARG	peroxisome proliferator activated receptor gamma [KO:K08530]
RXRA	retinoid X receptor alpha [KO:K08524]
RXRB	retinoid X receptor beta [KO:K08525]
RXRG	retinoid X receptor gamma [KO:K08526]
RARB	retinoic acid receptor beta [KO:K08528]
ESR1	estrogen receptor 1 [KO:K08550]
ESR2	estrogen receptor 2 [KO:K08551]
NCOA1	nuclear receptor coactivator 1 [KO:K09101] [EC:2.3.1.48]
NCOA3	nuclear receptor coactivator 3 [KO:K11256] [EC:2.3.1.48]
SP1	Sp1 transcription factor [KO:K04684]
PPARD	peroxisome proliferator activated receptor delta [KO:K04504]
JUP	junction plakoglobin [KO:K10056]
ZBTB16	zinc finger and BTB domain containing 16 [KO:K10055]
RARA	retinoic acid receptor alpha [KO:K08527]
CCNA2	cyclin A2 [KO:K06627]
CCNA1	cyclin A1 [KO:K06627]
PML	promyelocytic leukemia [KO:K10054]
RUNX1	RUNX family transcription factor 1 [KO:K08367]
RUNX1T1	RUNX1 partner transcriptional co-repressor 1 [KO:K10053]
SPI1	Spi-1 proto-oncogene [KO:K09438]
CEBPA	CCAAT enhancer binding protein alpha [KO:K09055]
CSF2RA	colony stimulating factor 2 receptor subunit alpha [KO:K05066]
CSF3R	colony stimulating factor 3 receptor [KO:K05061]
CSF1R	colony stimulating factor 1 receptor [KO:K05090] [EC:2.7.10.1]
CDKN2A	cyclin dependent kinase inhibitor 2A [KO:K06621]
E2F1	E2F transcription factor 1 [KO:K17454]
E2F2	E2F transcription factor 2 [KO:K09389]
E2F3	E2F transcription factor 3 [KO:K06620]
MAX	MYC associated factor X [KO:K04453]
ZBTB17	zinc finger and BTB domain containing 17 [KO:K10500]
CDKN2B	cyclin dependent kinase inhibitor 2B [KO:K04685]
CDK6	cyclin dependent kinase 6 [KO:K02091] [EC:2.7.11.22]
CCND2	cyclin D2 [KO:K10151]
CCND3	cyclin D3 [KO:K10152]
CKS1B	CDC28 protein kinase regulatory subunit 1B [KO:K02219]
CKS2	CDC28 protein kinase regulatory subunit 2 [KO:K02219]
SKP1	S-phase kinase associated protein 1 [KO:K03094]
CUL1	cullin 1 [KO:K03347]
RBX1	ring-box 1 [KO:K03868] [EC:2.3.2.32]
SKP2	S-phase kinase associated protein 2 [KO:K03875]
CDK2	cyclin dependent kinase 2 [KO:K02206] [EC:2.7.11.22]
CCNE1	cyclin E1 [KO:K06626]
CCNE2	cyclin E2 [KO:K06626]
RB1	RB transcriptional corepressor 1 [KO:K06618]
GADD45A	growth arrest and DNA damage inducible alpha [KO:K04402]
GADD45B	growth arrest and DNA damage inducible beta [KO:K04402]
GADD45G	growth arrest and DNA damage inducible gamma [KO:K04402]
BAX	BCL2 associated X, apoptosis regulator [KO:K02159]
BAK1	BCL2 antagonist/killer 1 [KO:K14021]
DDB2	damage specific DNA binding protein 2 [KO:K10140]
POLK	DNA polymerase kappa [KO:K03511] [EC:2.7.7.7]
TERT	telomerase reverse transcriptase [KO:K11126] [EC:2.7.7.49]
TERC	telomerase RNA component [KO:K22183]
MITF	melanocyte inducing transcription factor [KO:K09455]
TGFB1	transforming growth factor beta 1 [KO:K13375]
TGFB2	transforming growth factor beta 2 [KO:K13376]
TGFB3	transforming growth factor beta 3 [KO:K13377]
TGFBR1	transforming growth factor beta receptor 1 [KO:K04674] [EC:2.7.11.30]
TGFBR2	transforming growth factor beta receptor 2 [KO:K04388] [EC:2.7.11.30]
SMAD2	SMAD family member 2 [KO:K04500]
SMAD3	SMAD family member 3 [KO:K23605]
SMAD4	SMAD family member 4 [KO:K04501]
MECOM	MDS1 and EVI1 complex locus [KO:K04462]
CTBP1	C-terminal binding protein 1 [KO:K04496]
CTBP2	C-terminal binding protein 2 [KO:K04496]
HDAC1	histone deacetylase 1 [KO:K06067] [EC:3.5.1.98]
HDAC2	histone deacetylase 2 [KO:K06067] [EC:3.5.1.98]
MLH1	mutL homolog 1 [KO:K08734]
MSH2	mutS homolog 2 [KO:K08735]
MSH3	mutS homolog 3 [KO:K08736]
MSH6	mutS homolog 6 [KO:K08737]
BRCA2	BRCA2 DNA repair associated [KO:K08775]
RAD51	RAD51 recombinase [KO:K04482]
FASLG	Fas ligand [KO:K04389]
FAS	Fas cell surface death receptor [KO:K04390]
FADD	Fas associated via death domain [KO:K02373]
CASP8	caspase 8 [KO:K04398] [EC:3.4.22.61]
BID	BH3 interacting domain death agonist [KO:K04726]
PMAIP1	phorbol-12-myristate-13-acetate-induced protein 1 [KO:K10131]
BBC3	BCL2 binding component 3 [KO:K10132]
BCL2L11	BCL2 like 11 [KO:K16341]
CYCS	cytochrome c, somatic [KO:K08738]
APAF1	apoptotic peptidase activating factor 1 [KO:K02084]
CASP7	caspase 7 [KO:K04397] [EC:3.4.22.60]
KEAP1	kelch like ECH associated protein 1 [KO:K10456]
NFE2L2	nuclear factor, erythroid 2 like 2 [KO:K05638]
HMOX1	heme oxygenase 1 [KO:K00510] [EC:1.14.14.18]
NQO1	NAD(P)H quinone dehydrogenase 1 [KO:K00355] [EC:1.6.5.2]
GSTA5	glutathione S-transferase alpha 5 [KO:K00799] [EC:2.5.1.18]
GSTA2	glutathione S-transferase alpha 2 [KO:K00799] [EC:2.5.1.18]
GSTA4	glutathione S-transferase alpha 4 [KO:K00799] [EC:2.5.1.18]
GSTO2	glutathione S-transferase omega 2 [KO:K00799] [EC:2.5.1.18]
GSTM4	glutathione S-transferase mu 4 [KO:K00799] [EC:2.5.1.18]
GSTT2	glutathione S-transferase theta 2 (gene/pseudogene) [KO:K00799] [EC:2.5.1.18]
GSTT1	glutathione S-transferase theta 1 [KO:K00799] [EC:2.5.1.18]
GSTM3	glutathione S-transferase mu 3 [KO:K00799] [EC:2.5.1.18]
MGST1	microsomal glutathione S-transferase 1 [KO:K00799] [EC:2.5.1.18]
MGST3	microsomal glutathione S-transferase 3 [KO:K00799] [EC:2.5.1.18]
GSTM1	glutathione S-transferase mu 1 [KO:K00799] [EC:2.5.1.18]
GSTM5	glutathione S-transferase mu 5 [KO:K00799] [EC:2.5.1.18]
MGST2	microsomal glutathione S-transferase 2 [KO:K00799] [EC:2.5.1.18]
GSTA1	glutathione S-transferase alpha 1 [KO:K00799] [EC:2.5.1.18]
GSTM2	glutathione S-transferase mu 2 [KO:K00799] [EC:2.5.1.18]
GSTA3	glutathione S-transferase alpha 3 [KO:K00799] [EC:2.5.1.18]
GSTO1	glutathione S-transferase omega 1 [KO:K00799] [EC:2.5.1.18]
GSTT2B	glutathione S-transferase theta 2B (gene/pseudogene) [KO:K00799] [EC:2.5.1.18]
GSTP1	glutathione S-transferase pi 1 [KO:K23790] [EC:2.5.1.18]
TXNRD1	thioredoxin reductase 1 [KO:K22182] [EC:1.8.1.9]
TXNRD3	thioredoxin reductase 3 [KO:K22182] [EC:1.8.1.9]
TXNRD2	thioredoxin reductase 2 [KO:K22182] [EC:1.8.1.9]
VHL	von Hippel-Lindau tumor suppressor [KO:K03871]
ELOC	elongin C [KO:K03872]
ELOB	elongin B [KO:K03873]
CUL2	cullin 2 [KO:K03870]
EGLN1	egl-9 family hypoxia inducible factor 1 [KO:K09592] [EC:1.14.11.29]
EGLN3	egl-9 family hypoxia inducible factor 3 [KO:K09592] [EC:1.14.11.29]
EGLN2	egl-9 family hypoxia inducible factor 2 [KO:K09592] [EC:1.14.11.29]
FH	fumarate hydratase [KO:K01679] [EC:4.2.1.2]
HIF1A	hypoxia inducible factor 1 subunit alpha [KO:K08268]
EPAS1	endothelial PAS domain protein 1 [KO:K09095]
ARNT	aryl hydrocarbon receptor nuclear translocator [KO:K09097]
ARNT2	aryl hydrocarbon receptor nuclear translocator 2 [KO:K15589]
CREBBP	CREB binding protein [KO:K04498] [EC:2.3.1.48]
EP300	E1A binding protein p300 [KO:K04498] [EC:2.3.1.48]
SLC2A1	solute carrier family 2 member 1 [KO:K07299]
JAG1	jagged canonical Notch ligand 1 [KO:K06052]
JAG2	jagged canonical Notch ligand 2 [KO:K21635]
DLL3	delta like canonical Notch ligand 3 [KO:K06051]
DLL1	delta like canonical Notch ligand 1 [KO:K06051]
DLL4	delta like canonical Notch ligand 4 [KO:K06051]
NOTCH1	notch receptor 1 [KO:K02599]
NOTCH2	notch receptor 2 [KO:K20994]
NOTCH3	notch receptor 3 [KO:K20995]
NOTCH4	notch receptor 4 [KO:K20996]
HES1	hes family bHLH transcription factor 1 [KO:K06054]
HES5	hes family bHLH transcription factor 5 [KO:K06055]
HEYL	hes related family bHLH transcription factor with YRPW motif like [KO:K09091]
HEY1	hes related family bHLH transcription factor with YRPW motif 1 [KO:K09091]
HEY2	hes related family bHLH transcription factor with YRPW motif 2 [KO:K09091]
FLT4	fms related receptor tyrosine kinase 4 [KO:K05097] [EC:2.7.10.1]
SHH	sonic hedgehog signaling molecule [KO:K11988]
PTCH1	patched 1 [KO:K06225]
SMO	smoothened, frizzled class receptor [KO:K06226]
KIF7	kinesin family member 7 [KO:K18806]
SUFU	SUFU negative regulator of hedgehog signaling [KO:K06229]
GLI1	GLI family zinc finger 1 [KO:K16797]
GLI2	GLI family zinc finger 2 [KO:K16798]
GLI3	GLI family zinc finger 3 [KO:K06230]
BMP2	bone morphogenetic protein 2 [KO:K21283]
BMP4	bone morphogenetic protein 4 [KO:K04662]
HHIP	hedgehog interacting protein [KO:K06231]
PTCH2	patched 2 [KO:K11101]
AR	androgen receptor [KO:K08557]
HSP90AA1	heat shock protein 90 alpha family class A member 1 [KO:K04079]
HSP90AB1	heat shock protein 90 alpha family class B member 1 [KO:K04079]
HSP90B1	heat shock protein 90 beta family member 1 [KO:K09487]
KLK3	kallikrein related peptidase 3 [KO:K01351] [EC:3.4.21.77]

[truncated: 40 more sheets: Amoebiasis, AGE-RAGEdiabeticcompl, Relaxin signaling, PluripotencyInStemcells, PI3K-Akt, BrestCancer, JAK-STAT, Cellular senescence, TranscMisregInCancer, AldostRegSodiumReabs, EndometrialCancer, Longevity regulating pathway, Non-smallCelllungcarncer, Prolactin signaling, PancreaticCancer, ChronicMyeloidLeukemia, EGFRTyrosInhRes, ColorectalCancer, LongevityReg, ProteinDigestionAbs …]
